# Supplementary material for: Efficacy of Zhuyu Pill Intervention in a Cholestasis Rat Model: Mutual Effects on Fecal Metabolism and Microbial Diversity
Source: Front Pharmacol. 2021 Sep 2;12:695035. doi: 10.3389/fphar.2021.695035 (PMC8443775; doi:10.3389/fphar.2021.695035)
Supplement: Supplementary file 1 [file DataSheet1.XLSX]

## Sheet: Control vs. Model
ID	m/z	Retention time (min)	Ion mode	Metabolites	Compound ID	Super Class	Class	Sub Class	level	kegg	Score	Fragmentation Score	Adducts	Formula	Mass Error (ppm)	VIP	P-value	adj.P-value	log2(FC)	FC	average(Control)	average(Model)	Control 1	Control 2	Control 3	Control 4	Control 5	Control 6	Model 1	Model 2	Model 3	Model 4	Model 5	Model 6
8.24_390.2761n	373.273	8.24075	pos	3beta-Hydroxy-7-oxo-5beta-cholan-24-oic Acid	LMST04010151	Unclassified	Unclassified	Unclassified			55.5	83.8	M+H-H2O, M+H	C24H38O4	-2.32036	39.4375	0.00746844	0.0241329	4.48175	22.343	7.14727e+07	3.19889e+06	3.96681e+07	1.2717e+07	3.68035e+07	8.66898e+07	1.09701e+08	1.43257e+08	4.13017e+06	2.57477e+06	5.3389e+06	3.73999e+06	1.65195e+06	1.75755e+06
10.83_356.2707n	357.278	10.8346	pos	6,9,12,15,18,21-Tetracosahexaenoic acid	HMDB0013025	Lipids and lipid-like molecules	Fatty Acyls	Fatty acids and conjugates			57.1	91.8	M+H-H2O, M+H	C24H36O2	-2.43966	36.9502	0.0021347	0.00958684	3.51386	11.4229	5.98362e+07	5.23827e+06	3.66672e+07	4.08062e+07	2.31561e+07	6.06544e+07	9.7122e+07	1.00612e+08	5.25884e+06	6.43319e+06	5.27103e+06	3.17403e+06	3.58045e+06	7.7121e+06
9.71_374.2812n	357.278	9.70698	pos	12alpha-Hydroxy-5beta-chol-3-en-24-oic Acid	LMST04010213	Unclassified	Unclassified	Unclassified			54	76.2	M+H-H2O, M+NH4, M+H	C24H38O3	-2.50234	33.9308	0.000817677	0.00478829	4.02692	16.3013	4.60243e+07	2.82335e+06	5.6501e+07	5.04459e+07	7.06623e+06	3.30426e+07	6.64357e+07	6.26545e+07	3.67688e+06	2.21608e+06	2.86021e+06	1.38886e+06	2.48419e+06	4.31385e+06
8.68_390.2761n	391.283	8.67928	pos	3beta-Hydroxy-6-oxo-5beta-cholan-24-oic Acid	LMST04010147	Unclassified	Unclassified	Unclassified			55.4	83.1	M+H-H2O, M+H	C24H38O4	-2.30491	29.5117	0.0468005	0.0979559	6.41458	85.3064	4.78453e+07	560865	3.79085e+07	1.20723e+06	2.41069e+06	4.7954e+07	5.68452e+07	1.40746e+08	496551	396184	965809	827236	226589	452820
8.26_408.2876n	453.286	8.25787	neg	3alpha,12alpha,15alpha-Trihydroxy-5beta-cholan-24-oic Acid	LMST04010110	Unclassified	Unclassified	Unclassified			43	16.1	M-H, M+FA-H	C24H40O5	-0.0303553	27.9692	0.00510932	0.0181504	4.23365	18.8129	3.5217e+07	1.87196e+06	2.16263e+07	7.93244e+06	1.93893e+07	4.14023e+07	5.26609e+07	6.82909e+07	2.4424e+06	1.44059e+06	3.12099e+06	2.13836e+06	1.02061e+06	1.06881e+06
10.84_392.2929n	391.286	10.8387	neg	3beta,7beta-Dihydroxy-5alpha-cholan-24-oic Acid	LMST04010039	Unclassified	Unclassified	Unclassified			44.8	28.7	M-H, M+FA-H	C24H40O4	0.625656	22.5112	0.00125452	0.00647348	3.14856	8.86771	2.22646e+07	2.51075e+06	1.56456e+07	1.44718e+07	1.06025e+07	2.19746e+07	3.42985e+07	3.65946e+07	2.49327e+06	2.97963e+06	2.4789e+06	1.70877e+06	1.67655e+06	3.72737e+06
8.68_408.2876n	453.286	8.67795	neg	2beta,3alpha,7alpha-Trihydroxy-5beta-cholan-24-oic Acid	LMST04010059	Unclassified	Unclassified	Unclassified			46.3	32.4	M-H, M+FA-H	C24H40O5	0.0175498	22.2443	0.0320626	0.0731677	6.00605	64.269	2.56362e+07	398888	2.23177e+07	1.15244e+06	1.83116e+06	2.65536e+07	3.33431e+07	6.8619e+07	316853	300577	671919	589729	160491	353760
8.24_354.2548n	355.262	8.24075	pos	delta2-THA	LMFA01030852	Lipids and lipid-like molecules	Fatty Acyls	Fatty Acids and Conjugates			53.4	73.8	M+H-H2O, M+H	C24H34O2	-2.93341	20.9982	0.00861879	0.0269116	4.63325	24.8169	2.04169e+07	822703	1.10725e+07	3.4579e+06	1.00785e+07	2.46365e+07	3.11576e+07	4.20984e+07	1.05058e+06	648867	1.4039e+06	981247	417487	434132
11.53_298.2501n	281.247	11.5349	pos	17-HOME(9Z)	LMFA02000180	Lipids and lipid-like molecules	Fatty Acyls	Octadecanoids			57.5	92.8	M+H-H2O, M+H	C18H34O3	-2.27747	18.9526	0.00766229	0.0246211	-2.7972	0.143867	2.7118e+06	1.88494e+07	585748	1.23605e+06	3.07713e+06	5.26398e+06	942509	5.16536e+06	1.03543e+07	3.37923e+07	1.55956e+07	2.76447e+07	2.17202e+06	2.35374e+07
10.18_356.2705n	357.278	10.1837	pos	Tetracosahexaenoic acid	HMDB0002007	Lipids and lipid-like molecules	Fatty Acyls	Fatty acids and conjugates			57.2	92.8	M+H-H2O, M+H	C24H36O2	-2.98164	18.8011	0.00352939	0.0138472	4.53244	23.142	1.51663e+07	655358	1.11098e+07	6.67928e+06	5.44892e+06	1.67421e+07	2.99623e+07	2.10553e+07	708125	740465	706690	366785	460351	949730
11.27_330.2760n	313.273	11.2658	pos	1-O-(2R-hydroxy-4Z-hexadecenyl)-sn-glycerol	LMGL01020055	Lipids and lipid-like molecules	Glycerolipids	Monoradylglycerols			48.8	50.4	M+H-H2O, M+H, M+Na	C19H38O4	-2.90777	18.1403	0.01145	0.0333098	-3.35158	0.0979659	1.67812e+06	1.71296e+07	1.18748e+06	699808	5.16652e+06	1.92633e+06	302406	786139	9.76845e+06	2.94241e+07	1.68253e+07	3.32054e+07	1.48741e+06	1.20669e+07
12.89_312.2657n	295.262	12.8948	pos	Ricinoleic Acid methyl ester	45190	Unclassified	Unclassified	Unclassified			56.3	87.2	M+H-H2O, M+H	C19H36O3	-2.36435	17.9741	0.0200911	0.0511372	-3.87165	0.0683153	1.11669e+06	1.63462e+07	236222	520483	4.57618e+06	209555	404297	753421	1.15573e+07	4.05314e+07	2.07857e+07	1.20819e+07	1.04468e+06	1.2076e+07
6.33_594.3402n	595.347	6.32722	pos	(-)-Stercobilin	HMDB0240259	Organoheterocyclic compounds	Tetrapyrroles and derivatives	Bilirubins	***		55.1	79.9	M+H, M+Na	C33H46N4O6	-2.55741	17.6139	0.000491706	0.00336335	2.2787	4.85242	1.46624e+07	3.02168e+06	1.63398e+07	1.14821e+07	1.01523e+07	1.12963e+07	2.51533e+07	1.35509e+07	3.38653e+06	3.24319e+06	2.88113e+06	1.59639e+06	3.77934e+06	3.24348e+06
9.52_374.2811n	357.278	9.52173	pos	15-hydroxy-tetracosa-6,9,12,16,18-pentaenoic acid	LMFA01050438	Lipids and lipid-like molecules	Fatty Acyls	Fatty Acids and Conjugates			55.5	84.4	M+H-H2O, M+H	C24H38O3	-2.5746	15.9146	0.00106626	0.00577213	3.89404	14.867	1.02963e+07	692563	1.35264e+07	1.31755e+07	1.55351e+06	6.3611e+06	1.44143e+07	1.27473e+07	827626	586500	681679	297726	688473	1.07337e+06
10.13_316.2606n	299.257	10.1263	pos	9,14-dihydroxy-octadecanoic acid	LMFA02000176	Lipids and lipid-like molecules	Fatty Acyls	Octadecanoids			49	50.6	M+H-H2O, M+H, M+Na	C18H36O4	-2.39423	15.9061	0.0120616	0.034641	-3.06709	0.11932	1.62929e+06	1.36548e+07	425146	566670	3.96101e+06	3.03661e+06	168363	1.61793e+06	7.09258e+06	2.00387e+07	1.34517e+07	2.8107e+07	1.15463e+06	1.20842e+07
0.71_148.1328m/z	148.133	0.713417	pos	cis- and trans-2-Isopropyl-4-methyl-1,3-dioxolane	HMDB0032204	Organoheterocyclic compounds	Dioxolanes	1,3-dioxolanes			40.9	15.7	M+NH4	C7H14O2	-3.4101	15.9048	3.34375e-08	8.43672e-06	-6.6903	0.00968324	81126.3	8.37801e+06	60321	94013	153681	67439.3	45587.6	65715.6	8.266e+06	9.63468e+06	6.49807e+06	8.16394e+06	1.01687e+07	7.5367e+06
10.29_390.2760n	391.283	10.288	pos	Pregnan-20-one, 17-(acetyloxy)-3-hydroxy-6-methyl-, (3b,5b,6a)-	1089	Unclassified	Unclassified	Unclassified			57.6	94.8	M+H, M+NH4, M+Na	C24H38O4	-2.63465	14.7194	0.0446554	0.0945644	4.01534	16.171	1.23779e+07	765434	2.63131e+06	4.72452e+06	2.63496e+06	1.52687e+07	3.49031e+07	1.41047e+07	587420	629468	724576	421279	547570	1.68229e+06
12.05_282.2552n	283.262	12.0525	pos	Cyclopentanetridecanoic acid	LMFA01140041	Lipids and lipid-like molecules	Fatty Acyls	Fatty Acids and Conjugates			57.6	92.9	M+H-H2O, M+H	C18H34O2	-2.49022	14.472	0.0030466	0.0124841	-1.85663	0.276121	3.10388e+06	1.1241e+07	770094	2.00306e+06	3.12241e+06	2.77815e+06	5.0876e+06	4.86195e+06	1.55281e+07	1.32101e+07	1.66047e+07	3.849e+06	7.82664e+06	1.04274e+07
11.54_298.2508n	297.244	11.5413	neg	13R-HOME(11E)	LMFA02000093	Lipids and lipid-like molecules	Fatty Acyls	Octadecanoids			49.9	52	M-H, M+FA-H	C18H34O3	0.00264428	13.6413	0.00648585	0.0217011	-3.60539	0.0821615	740900	9.0176e+06	208606	395525	1.10249e+06	1.35317e+06	174982	1.21062e+06	4.3621e+06	1.56185e+07	6.93547e+06	1.41966e+07	814750	1.21783e+07
10.13_315.2540m/z	315.254	10.1318	neg	4,14-dihydroxy-octadecanoic acid	LMFA02000175	Lipids and lipid-like molecules	Fatty Acyls	Octadecanoids			47.8	41.8	M-H	C18H36O4	-0.333329	12.9751	0.015668	0.0423733	-2.86293	0.137458	1.31016e+06	9.53132e+06	341322	535617	3.46076e+06	2.24854e+06	68262.8	1.20645e+06	4.68453e+06	1.41352e+07	9.38359e+06	1.99352e+07	756441	8.29294e+06
7.69_298.1205n	297.113	7.69093	neg	(±)-Enterolactone	64734	Lignans, neolignans and related compounds	Furanoid lignans	Tetrahydrofuran lignans		C18165	56.1	82.8	M-H, M+FA-H	C18H18O4	-0.0287788	12.925	5.19003e-07	3.8441e-05	1.98653	3.96281	7.50913e+06	1.8949e+06	5.78253e+06	7.31311e+06	8.41955e+06	7.30542e+06	8.75168e+06	7.48253e+06	2.15431e+06	1.62044e+06	1.49281e+06	1.22785e+06	1.86599e+06	3.008e+06
9.72_392.2929n	437.291	9.71912	neg	Ursodeoxycholic acid	HMDB0000946	Lipids and lipid-like molecules	Steroids and steroid derivatives	Bile acids, alcohols and derivatives	***	C07880	43.1	17.7	M-H, M+FA-H	C24H40O4	0.626309	12.7858	0.000676805	0.00418011	4.44156	21.7291	6.35967e+06	292679	8.18758e+06	8.10622e+06	904491	4.47579e+06	8.54946e+06	7.93447e+06	370196	216849	291378	136912	256579	484160
8.44_453.2861m/z	453.286	8.44108	neg	3beta,4beta,7alpha-Trihydroxy-5beta-cholan-24-oic Acid	LMST04010061	Unclassified	Unclassified	Unclassified			51.8	61.3	M+FA-H	C24H40O5	0.729742	12.1902	0.0375171	0.0826448	6.51631	91.5389	7.8695e+06	85968.9	4.59637e+06	183633	634257	8.8699e+06	1.17021e+07	2.12308e+07	97182.8	60165.9	208723	80584.5	32595.1	36561.6
11.53_262.2290n	263.236	11.5349	pos	2-(5,8-Tetradecadienyl)cyclobutanone	HMDB0037519	Organic oxygen compounds	Organooxygen compounds	Carbonyl compounds			55.6	83.7	M+H-H2O, M+H	C18H30O	-2.5203	11.2749	0.00508296	0.0180899	-3.51482	0.0874852	528481	6.0408e+06	163312	251768	783753	924458	171135	876458	3.33774e+06	1.10641e+07	5.22131e+06	8.8501e+06	692738	7.0788e+06
9.94_391.2833m/z	391.283	9.94093	pos	3β,6β-Dihydroxychol-4-en-24-oic Acid	42800	Unclassified	Unclassified	Unclassified			55.7	85.4	M+H	C24H38O4	-2.61338	10.8584	0.0268168	0.0639268	2.33222	5.03579	7.23265e+06	1.43625e+06	4.50147e+06	4.48298e+06	1.40686e+06	8.68819e+06	1.70748e+07	7.24159e+06	1.22222e+06	1.29283e+06	1.31837e+06	742108	1.41635e+06	2.62562e+06
10.83_392.2915n	375.288	10.8346	pos	3-keto Petromyzonol	45670	Unclassified	Unclassified	Unclassified			55.5	84.9	M+H-H2O, M+Na, M+NH4, M+H	C24H40O4	-2.91149	10.7912	0.0020923	0.00944736	3.56484	11.8338	5.07984e+06	429265	3.09853e+06	3.59937e+06	1.91954e+06	5.05421e+06	8.35458e+06	8.45279e+06	436184	529197	434192	256213	285225	634576
11.61_328.2604n	311.257	11.6065	pos	Avocadene 2-acetate	HMDB0031044	Lipids and lipid-like molecules	Fatty Acyls	Fatty alcohols			51.3	63.1	M+H-H2O, M+Na	C19H36O4	-2.93127	10.7777	0.00177412	0.00834549	-2.61748	0.162952	904234	5.54908e+06	331489	559956	2.61483e+06	1.0927e+06	305423	521002	5.81095e+06	8.34918e+06	5.20498e+06	7.88476e+06	1.26246e+06	4.78217e+06
10.20_391.2856m/z	391.286	10.1959	neg	7alpha,12beta-Dihydroxy-5beta-cholan-24-oic Acid	LMST04010050	Unclassified	Unclassified	Unclassified			43.5	22	M-H	C24H40O4	0.586271	10.3477	0.00255114	0.0109373	4.57225	23.7894	4.49277e+06	188856	3.40059e+06	2.13986e+06	1.6279e+06	4.97944e+06	8.57042e+06	6.23843e+06	205725	223316	189392	105270	118704	290731
8.68_354.2547n	355.262	8.67928	pos	5beta-Chola-3,8(14),11-trien-24-oic Acid	LMST04010327	Unclassified	Unclassified	Unclassified			51.9	67.3	M+H-H2O, M+H	C24H34O2	-3.24131	9.49702	0.046507	0.0974611	6.24451	75.8203	4.96221e+06	65447	3.80748e+06	268482	332340	4.89654e+06	5.81233e+06	1.46561e+07	61202.3	44802.1	108637	85496.9	39077.1	53466.4
10.10_437.2910m/z	437.291	10.1012	neg	3alpha,7alpha,12alpha-Trihydroxy-5alpha-cholan-24-al	LMST04010308	Unclassified	Unclassified	Unclassified			48.6	44.3	M+FA-H	C24H40O4	0.304338	9.4128	0.00233258	0.0102471	4.73762	26.6787	3.68396e+06	138086	2.78684e+06	1.7555e+06	1.40554e+06	4.03227e+06	7.02802e+06	5.0956e+06	166954	155201	142335	74530.4	87176.5	202321
4.74_325.1752m/z	325.175	4.74283	pos	5-Amino-2,3-dihydro-6-(3-hydroxy-4-methoxy-1-oxobutyl)-2,2-dimethyl-4H-1-benzopyran-4-one	HMDB0038582	Organoheterocyclic compounds	Benzopyrans	1-benzopyrans			51.4	62.1	M+NH4	C16H21NO5	-1.88439	9.358	2.75389e-08	7.65028e-06	-3.31033	0.100807	316194	3.13663e+06	376387	433760	492618	232897	147336	214164	3.28091e+06	3.25658e+06	3.42523e+06	2.46073e+06	3.60556e+06	2.79076e+06
10.18_375.2883m/z	375.288	10.1837	pos	Deoxycholic acid	HMDB0000626	Lipids and lipid-like molecules	Steroids and steroid derivatives	Bile acids, alcohols and derivatives	***	C04483	56.4	89.2	M+H-H2O	C24H40O4	-2.72233	9.29146	0.00270071	0.0114017	4.64524	25.024	3.62797e+06	144980	2.75986e+06	1.71644e+06	1.22292e+06	3.92642e+06	6.78325e+06	5.35891e+06	152955	171756	152326	76587.7	96768.7	219485
6.89_424.2829n	469.281	6.88777	neg	(23R)-3alpha,5beta,7alpha,23-Tetrahydroxycholan-24-oic Acid	LMST04010420	Unclassified	Unclassified	Unclassified			46	34.5	M-H, M+FA-H	C24H40O6	1.00868	8.94147	0.0151563	0.0413118	3.85044	14.4244	3.98101e+06	275991	2.62808e+06	950262	775473	4.69898e+06	6.25694e+06	8.5763e+06	266835	254634	259510	334886	335525	204554
11.23_495.3313n	496.339	11.2347	pos	LysoPC(0:0/16:0)	HMDB0240262	Lipids and lipid-like molecules	Glycerophospholipids	Glycerophosphocholines	***		58.3	95.4	M+H, M+Na	C24H50NO7P	-2.36146	8.83314	0.00733605	0.0238368	-2.69037	0.154924	600694	3.87735e+06	480956	790811	1.51148e+06	45222.3	282324	493370	3.87498e+06	7.57593e+06	3.38707e+06	398296	4.81945e+06	3.20836e+06
3.07_208.0599m/z	208.06	3.07082	pos	2-{[hydroxy(3-hydroxy-5-methoxyphenyl)methylidene]amino}acetic acid	HMDB0128032	Organic acids and derivatives	Carboxylic acids and derivatives	Amino acids, peptides, and analogues			53.9	73.7	M+H-H2O	C10H11NO5	-2.16543	8.4926	0.000556594	0.003669	4.34986	20.391	2.81523e+06	138063	4.55814e+06	1.58017e+06	2.37618e+06	4.00581e+06	1.25923e+06	3.11186e+06	131508	147422	124372	132220	159935	132919
1.33_132.1017m/z	132.102	1.32682	pos	L-Isoleucine	23	Organic acids and derivatives	Carboxylic acids and derivatives	Amino acids, peptides, and analogues	**	C00407	55.6	86.4	M+H	C6H13NO2	-1.62028	8.30482	0.0470757	0.0983751	-0.474683	0.719625	9.25808e+06	1.28651e+07	6.15547e+06	1.38803e+07	1.33938e+07	8.54e+06	7.08158e+06	6.49738e+06	1.27432e+07	1.36276e+07	1.10692e+07	1.05603e+07	1.43897e+07	1.48009e+07
10.79_308.1989n	307.192	10.7943	neg	16-A1-PhytoP	LMFA02030059	Lipids and lipid-like molecules	Fatty Acyls	Octadecanoids			51.2	59.7	M-H2O-H, M-H	C18H28O4	0.558084	8.30291	0.0140914	0.0390933	1.64323	3.12363	4.84462e+06	1.55096e+06	2.66504e+06	8.90443e+06	6.99613e+06	4.27821e+06	1.73726e+06	4.48666e+06	1.25466e+06	2.26367e+06	1.14365e+06	1.20775e+06	1.57559e+06	1.86044e+06
7.69_388.2605n	389.268	7.68915	pos	3alpha,12alpha-Dihydroxy-5beta-chola-8,14-dien-24-oic Acid	LMST04010349	Unclassified	Unclassified	Unclassified			53.3	74.5	M+H-H2O, M+H	C24H36O4	-2.32056	8.30275	0.000571054	0.00373696	3.2326	9.39962	2.87614e+06	305985	2.46963e+06	2.23792e+06	1.05649e+06	2.9855e+06	3.84007e+06	4.66724e+06	332342	275088	295365	248327	438750	246038
13.78_312.2654n	313.273	13.7829	pos	10-oxo-nonadecanoic acid	LMFA01060128	Lipids and lipid-like molecules	Fatty Acyls	Fatty Acids and Conjugates			48.5	48.8	M+H, M+NH4, M+Na	C19H36O3	-3.18934	8.16254	0.0285183	0.0669218	-2.50582	0.176065	670815	3.81004e+06	81706.9	453427	2.62803e+06	44036.7	575544	242146	8.60446e+06	4.36856e+06	5.1296e+06	996328	1.83634e+06	1.92494e+06
7.71_424.2828n	469.281	7.70725	neg	3a,7b,21-Trihydroxy-5b-cholanoic acid	HMDB0013192	Lipids and lipid-like molecules	Steroids and steroid derivatives	Androstane steroids			44.5	25.3	M-H, M+FA-H	C24H40O6	0.709024	8.11606	2.97065e-05	0.00047465	3.3791	10.4043	2.48638e+06	238977	2.6721e+06	2.59827e+06	1.01958e+06	2.6559e+06	2.68794e+06	3.28449e+06	280064	235371	209933	181163	366993	160337
5.94_330.1105n	329.103	5.94235	neg	2-methoxy-11-(2-methoxyphenyl)-4,6,10-trioxatricyclo[7.4.0.0³,⁷]trideca-1,3(7),8-trien-13-ol	HMDB0131004	Phenylpropanoids and polyketides	Flavonoids	O-methylated flavonoids			50.1	53.8	M-H, M+FA-H	C18H18O6	0.387355	7.89463	0.00504802	0.0179965	-0.474489	0.719722	6.5185e+06	9.05698e+06	7.19731e+06	7.37629e+06	8.39989e+06	5.87646e+06	3.9295e+06	6.33156e+06	8.94859e+06	9.63298e+06	9.64458e+06	7.67547e+06	9.76013e+06	8.6801e+06
4.47_271.1648m/z	271.165	4.47337	pos	4-(2-hydroxy-3-isopropyl-aminopropyl)benzoic scid	1354	Unclassified	Unclassified	Unclassified			39.2	0	M+NH4	C13H19NO4	-1.73649	7.25594	0.000463256	0.00321806	1.28591	2.43836	3.42503e+06	1.40464e+06	3.45617e+06	4.40418e+06	4.53216e+06	2.9995e+06	1.93711e+06	3.22106e+06	1.35896e+06	1.4748e+06	1.50199e+06	1.22408e+06	1.56285e+06	1.30519e+06
6.97_286.1311n	287.138	6.96748	pos	Difenoxuron	72824	Unclassified	Unclassified	Unclassified			39.3	2.14	M+H, M+Na, M+H-H2O	C16H18N2O3	-2.22924	7.13916	4.37637e-07	3.57237e-05	-10.6786	0.000610143	1033	1.69305e+06	1.03932e-06	1.03932e-06	5929.82	0.398895	261.3	6.49777	1.76902e+06	1.93592e+06	1.39461e+06	1.53222e+06	2.24313e+06	1.28339e+06
8.98_942.5164n	943.524	8.98418	pos	Soyasaponin I	HMDB0034649	Lipids and lipid-like molecules	Prenol lipids	Terpene glycosides		C08983	56.3	86.1	M+H, M+Na, M+H-H2O	C48H78O18	-2.52436	7.05183	0.000286473	0.00230359	-2.27245	0.206978	486337	2.3497e+06	964260	124790	956932	680749	76862.1	114430	1.47297e+06	3.39772e+06	1.93243e+06	2.82709e+06	2.62446e+06	1.84357e+06
6.32_593.3351m/z	593.335	6.32265	neg	L-Urobilin	HMDB0004159	Unclassified	Unclassified	Unclassified			51.6	61.2	M-H	C33H46N4O6	1.01709	6.80517	0.000856599	0.00495318	2.51	5.69619	2.15681e+06	378641	2.24354e+06	1.82824e+06	1.47187e+06	1.5736e+06	3.95927e+06	1.86436e+06	423542	466580	341211	182462	457721	400333
8.63_388.2605n	389.268	8.6318	pos	1alpha-hydroxy-25,26,27-trinorvitamin D3 24-carboxylic acid	LMST03020022	Lipids and lipid-like molecules	Sterol Lipids	Secosteroids			53.3	73.1	M+H-H2O, M+H	C24H36O4	-2.30387	6.78565	0.0156976	0.0424216	3.67693	12.7899	2.33104e+06	182256	1.54336e+06	157823	652747	3.0669e+06	4.33891e+06	4.22651e+06	177043	101232	442901	169016	95335.1	108012
7.67_298.1198n	299.127	7.67248	pos	Infectocaryone	LMPK12120418	Lipids and lipid-like molecules	Polyketides	Flavonoids			52.4	67.7	M+H, M+NH4, M+H-H2O	C18H18O4	-2.4002	6.74226	1.04533e-05	0.000237333	2.1647	4.48373	2.03902e+06	454759	1.41735e+06	1.55807e+06	2.38587e+06	2.21126e+06	2.47371e+06	2.18783e+06	437683	375098	371290	243414	525589	775479
4.61_208.0601m/z	208.06	4.60987	pos	4-(2-Aminophenyl)-2,4-dioxobutanoic acid	HMDB0000978	Organic oxygen compounds	Organooxygen compounds	Carbonyl compounds	**	C01252	56.8	87.3	M+H	C10H9NO4	-1.72245	6.67528	0.0479297	0.0997582	-1.12723	0.457794	2.19317e+06	4.79074e+06	3.19571e+06	1.52961e+06	2.63303e+06	3.30424e+06	603722	1.8927e+06	2.49671e+06	8.00531e+06	4.4638e+06	8.10559e+06	3.00473e+06	2.6683e+06
9.95_390.2772n	435.275	9.95312	neg	3alpha-Hydroxy-6-oxo-5beta-cholan-24-oic Acid	LMST04010146	Unclassified	Unclassified	Unclassified			43.3	20.9	M-H, M+FA-H	C24H38O4	0.495636	6.66462	0.0230815	0.0568871	1.96349	3.90004	2.85968e+06	733243	2.26821e+06	2.47474e+06	443615	3.19696e+06	6.23951e+06	2.53502e+06	560896	633303	579120	344779	717296	1.56406e+06
3.42_226.1068m/z	226.107	3.41505	pos	6-Methoxymellein	HMDB0038510	Organoheterocyclic compounds	Benzopyrans	2-benzopyrans		C02381	40.7	7.99	M+NH4	C11H12O4	-2.79167	6.6349	2.53209e-05	0.000423565	-3.16191	0.11173	186982	1.67351e+06	223803	180501	249746	77098.5	229952	160790	1.92413e+06	1.40647e+06	2.55053e+06	1.17802e+06	1.47112e+06	1.51079e+06
7.69_424.2817n	407.278	7.68915	pos	(23R)-3alpha,7alpha,17alpha,23-Tetrahydroxy-5beta-cholan-24-oic Acid	LMST04010421	Unclassified	Unclassified	Unclassified			48.6	50.2	M+H-H2O, M+Na	C24H40O6	-1.92894	6.56231	0.00991901	0.0299431	3.31258	9.93542	2.13161e+06	214547	1.55338e+06	865085	501247	2.13201e+06	3.48075e+06	4.25719e+06	210609	166438	198631	203942	293421	214239
12.33_440.3644n	441.372	12.3306	pos	3beta-3-Hydroxy-18-lupen-21-one	HMDB0035355	Lipids and lipid-like molecules	Prenol lipids	Triterpenoids			54.9	82.4	M+H, M+Na, M+H-H2O	C30H48O2	-2.32425	6.50201	0.0225073	0.0558182	-1.78142	0.290897	810191	2.78515e+06	1.56576e+06	375222	1.12452e+06	271425	837509	686710	2.18826e+06	5.13319e+06	4.81535e+06	1.69144e+06	1.17011e+06	1.71256e+06
8.63_451.2704m/z	451.27	8.62805	neg	3,7-Dihydroxy-12-oxocholanoic acid	HMDB0000400	Lipids and lipid-like molecules	Steroids and steroid derivatives	Bile acids, alcohols and derivatives			51.2	61.9	M+FA-H	C24H38O5	0.578375	6.45166	0.00936892	0.0286402	3.32556	10.0252	2.06128e+06	205609	893029	746274	951370	2.46224e+06	4.13357e+06	3.18118e+06	209487	163595	247641	186311	234037	192585
4.01_187.0630n	205.097	4.01148	pos	Indoleacrylic acid	HMDB0000734	Organoheterocyclic compounds	Indoles and derivatives	Indoles			44.8	34.6	M+H, M+NH4, M+H-H2O	C11H9NO2	-1.95005	6.43597	4.22562e-05	0.000593756	-1.21392	0.431097	1.09736e+06	2.5455e+06	1.25431e+06	1.32072e+06	1.33135e+06	1.10597e+06	1.06804e+06	503749	2.27208e+06	3.12367e+06	2.29791e+06	2.10331e+06	2.96294e+06	2.51307e+06
12.78_308.2343n	309.242	12.7787	pos	5-Butyl-3,4-dimethyl-2-furannonanoic acid	HMDB0112100	Lipids and lipid-like molecules	Fatty Acyls	Fatty acids and conjugates			50.1	56.6	M+H, M+Na	C19H32O3	-2.88107	6.4103	0.0231567	0.0570194	-1.98346	0.252882	650392	2.57192e+06	777326	411869	2.08395e+06	159429	290168	179614	3.9426e+06	4.8254e+06	2.84969e+06	1.62924e+06	634685	1.5499e+06
12.12_523.3628n	524.37	12.1176	pos	LysoPC(18:0)	HMDB0010384	Lipids and lipid-like molecules	Glycerophospholipids	Glycerophosphocholines	***	C04230	57.4	91	M+H, M+Na	C26H54NO7P	-1.97085	6.37406	0.00368678	0.0142691	-2.76222	0.147397	281754	1.91153e+06	212462	243878	611790	15727.8	182139	424530	1.69145e+06	3.78707e+06	2.06179e+06	686026	1.88963e+06	1.35319e+06
10.87_390.2773n	389.27	10.869	neg	3alpha-Hydroxy-6-oxo-5alpha-cholan-24-oic Acid	LMST04010148	Unclassified	Unclassified	Unclassified			41.3	11.5	M-H, M+FA-H	C24H38O4	0.745373	6.31282	0.00468148	0.0169886	2.74568	6.70706	2.00104e+06	298348	416352	1.36182e+06	1.69323e+06	2.38716e+06	3.80663e+06	2.34102e+06	212768	279233	229876	150695	395138	522378
12.89_262.2290n	263.236	12.8948	pos	9Z,12Z,15Z-Octadecatrienal	LMFA06000243	Lipids and lipid-like molecules	Fatty Acyls	Fatty aldehydes			52.4	67.8	M+H-H2O, M+H	C18H30O	-2.48218	6.27075	0.0292806	0.0682596	-2.13997	0.226885	561548	2.47504e+06	486720	277544	1.38592e+06	206767	594216	418124	1.98633e+06	5.60581e+06	3.30083e+06	1.73953e+06	369257	1.84847e+06
12.07_300.2664n	299.259	12.0682	neg	xi-10-Hydroxyoctadecanoic acid	HMDB0037396	Lipids and lipid-like molecules	Fatty Acyls	Fatty acids and conjugates			46.1	32.9	M-H, M+FA-H	C18H36O3	-0.0196767	6.13068	0.000922337	0.00521992	-1.97976	0.253533	467415	1.84361e+06	114638	316694	590399	438230	666016	678513	1.93328e+06	2.17537e+06	2.74827e+06	768356	1.35212e+06	2.08424e+06
10.51_314.2458n	313.239	10.5083	neg	9,10-DiHOME(12)	LMFA02000161	Lipids and lipid-like molecules	Fatty Acyls	Octadecanoids			50.9	57.8	M-H, M+FA-H	C18H34O4	0.387479	6.12489	0.0293147	0.0683155	-1.3061	0.404413	1.36021e+06	3.36341e+06	740519	892892	2.15256e+06	2.66942e+06	355859	1.35001e+06	2.51408e+06	4.63775e+06	2.40958e+06	5.87394e+06	1.11339e+06	3.63174e+06
10.85_781.5631m/z	781.563	10.8536	neg	PG(O-20:0/14:0)	LMGP04020043	Lipids and lipid-like molecules	Glycerophospholipids	Glycerophosphoglycerols			36.4	0	M+FA-H	C40H81O9P	4.12497	6.11995	0.00353174	0.013852	5.23645	37.6989	1.59214e+06	42233	343028	968531	925465	2.13804e+06	2.99456e+06	2.18321e+06	27680.9	48630.2	31457.4	12713.9	38107.7	94808
7.77_407.2804m/z	407.28	7.7698	neg	3alpha,12alpha,15beta-Trihydroxy-5beta-cholan-24-oic Acid	LMST04010300	Unclassified	Unclassified	Unclassified			46.5	37.2	M-H	C24H40O5	0.306025	6.11795	0.0442047	0.0938339	3.92403	15.1793	2.17661e+06	143394	1.0625e+06	597660	314044	1.45683e+06	3.86817e+06	5.76048e+06	138213	119159	137621	136786	196687	131896
11.27_295.2624m/z	295.262	11.2658	pos	Methyl linoleate	89890	Lipids and lipid-like molecules	Fatty Acyls	Lineolic acids and derivatives			56.2	86.8	M+H	C19H34O2	-2.57133	5.93605	0.010597	0.0314272	-4.14592	0.0564877	98545.7	1.74455e+06	19711.5	47038.1	335169	117565	27459.5	44331.2	931102	3.10998e+06	1.67636e+06	3.40972e+06	129945	1.21021e+06
5.22_243.1236m/z	243.124	5.21678	neg	Phaseolic acid	HMDB0031897	Organic acids and derivatives	Keto acids and derivatives	Medium-chain keto acids and derivatives			49.6	50.3	M-H2O-H	C12H22O6	-0.854372	5.82117	0.00597777	0.0204252	-0.722997	0.605838	2.26884e+06	3.74497e+06	2.67811e+06	2.6609e+06	2.95922e+06	2.3985e+06	1.06533e+06	1.85098e+06	3.5445e+06	4.87041e+06	3.03055e+06	3.72665e+06	4.40438e+06	2.89331e+06
8.99_942.5191n	987.518	8.98518	neg	Soyasapogenol B 3-O-[a-L-rhamnosyl-(1->4)-b-D-galactosyl-(1->4)-b-D-glucuronide]	HMDB0041244	Lipids and lipid-like molecules	Prenol lipids	Terpene glycosides			43.4	18.9	M-H, M+FA-H	C48H78O18	0.282333	5.82021	0.000506545	0.00343583	-2.39037	0.190734	306249	1.60564e+06	601459	79305.3	672729	392444	34155.9	57403	842385	2.3133e+06	1.29953e+06	2.10241e+06	1.80706e+06	1.26915e+06
3.05_206.0452m/z	206.045	3.05328	neg	Vanilloylglycine	HMDB0060026	Benzenoids	Benzene and substituted derivatives	Benzoic acids and derivatives			52.9	70	M-H2O-H	C10H11NO5	-2.95691	5.62053	0.0134476	0.0376965	4.08296	16.947	1.49538e+06	88238.2	3.08406e+06	485908	681644	2.50332e+06	367369	1.84996e+06	84931.1	105452	75893.4	85361.3	104759	73033.3
13.17_310.2499n	311.257	13.1747	pos	9R-hydroxy-10E,12E-octadecadienoic acid, methyl ester	LMFA01050549	Lipids and lipid-like molecules	Fatty Acyls	Fatty Acids and Conjugates			53.5	73.9	M+H, M+NH4	C19H34O3	-3.01529	5.6033	0.0150383	0.0410682	-2.32555	0.199499	348197	1.74536e+06	187674	121281	1.43406e+06	46542.2	192993	106630	2.74179e+06	3.19611e+06	1.66298e+06	1.03701e+06	462612	1.37164e+06
5.07_161.0475n	162.055	5.06898	pos	3-Hydroxy-1H-quinolin-4-one	69078	Unclassified	Unclassified	Unclassified			41.3	17	M+H-H2O, M+H	C9H7NO2	-0.916695	5.58536	0.000102017	0.00109285	-2.27147	0.207119	295431	1.42638e+06	299339	319454	326538	467409	151770	208074	1.24561e+06	1.24434e+06	1.2555e+06	1.42819e+06	2.28549e+06	1.09914e+06
0.91_293.1103n	294.118	0.907233	pos	4-Hydroxyproline galactoside	HMDB0029354	Lipids and lipid-like molecules	Fatty Acyls	Fatty acyl glycosides			55.7	84.1	M+H, M+K, M+H-H2O	C11H19NO8	-2.77754	5.55518	0.00329161	0.0131901	-0.977956	0.507699	1.36472e+06	2.68806e+06	1.2119e+06	1.39196e+06	537565	1.97217e+06	1.70415e+06	1.37058e+06	1.67155e+06	2.40055e+06	2.50754e+06	2.721e+06	3.11689e+06	3.7108e+06
5.94_659.2141m/z	659.214	5.94235	neg	6-{[6,15-dihydroxy-19,19-dimethyl-22-(3-methylbut-2-en-1-yl)-11-(2-methylprop-1-en-1-yl)-13-oxo-2,10,20-trioxapentacyclo[12.8.0.0³,¹².0⁴,⁹.0¹⁶,²¹]docosa-1(14),3(12),4,6,8,15,17,21-octaen-7-yl]oxy}-3,4,5-trihydroxyoxane-2-carboxylic acid	HMDB0130483	Phenylpropanoids and polyketides	Flavonoids	Pyranoflavonoids			55	77.9	M-H2O-H	C36H38O13	0.983266	5.51227	0.0250555	0.0606346	-0.74911	0.59497	2.11615e+06	3.55673e+06	2.85986e+06	2.88588e+06	3.40774e+06	1.6409e+06	494410	1.4081e+06	3.52017e+06	4.09466e+06	3.7353e+06	2.31972e+06	4.46967e+06	3.20084e+06
1.27_585.2153m/z	585.215	1.2708	neg	Galβ1-3GalNAcα-Thr	3566	Unclassified	Unclassified	Unclassified			39.7	0	M+FA-H	C21H36N2O14	0.755336	5.45821	0.000798849	0.0047151	-1.99884	0.250201	372978	1.49071e+06	622779	571979	49852.1	289960	455492	247808	1.63292e+06	1.01051e+06	1.951e+06	646579	1.86862e+06	1.83464e+06
7.74_395.2895m/z	395.29	7.73763	pos	15-HETE-Gly	LMFA08020143	Lipids and lipid-like molecules	Fatty Acyls	Fatty amides			55.3	83.9	M+NH4	C22H35NO4	-2.43574	5.40952	0.0009976	0.00550416	2.27396	4.83649	1.47107e+06	304160	1.69894e+06	1.57576e+06	2.4076e+06	1.25041e+06	525805	1.36788e+06	307334	414203	391649	327284	160226	224263
1.27_292.1040m/z	292.104	1.2708	neg	Galactosyl 4-hydroxyproline	HMDB0029353	Alkaloids and derivatives	Rhoeadine alkaloids	Unclassified			47.7	41.1	M-H	C11H19NO8	0.599366	5.28155	0.000324108	0.00250849	-1.25601	0.418702	737949	1.76247e+06	999412	935867	259225	656392	967099	609699	1.88253e+06	1.46354e+06	2.11459e+06	1.1568e+06	1.96858e+06	1.98876e+06
7.40_303.1154m/z	303.115	7.4027	pos	Diphenylphosphine Acid	45330	Unclassified	Unclassified	Unclassified			44.1	28	M+H	C17H19O3P	3.06738	5.23497	2.90796e-05	0.000467465	-9.75483	0.00115745	1084.97	937375	46.1339	77	4370.64	68.4994	1471.01	476.522	824227	628191	1.16778e+06	552787	1.10117e+06	1.35009e+06
7.61_345.2283m/z	345.228	7.60633	neg	4-methyl-hexadecanedioic acid	LMFA01170025	Lipids and lipid-like molecules	Fatty Acyls	Fatty Acids and Conjugates			50.2	53.5	M+FA-H	C17H32O4	0.16162	5.07207	0.000242227	0.00204197	3.86439	14.5645	991846	68100.1	664194	1.588e+06	723306	1.39922e+06	935855	640505	45947.7	89977.9	49443.9	94251.8	63474.6	65504.8
7.61_346.2348n	347.242	7.60515	pos	9,10-dihydroxy-13-hydroperoxy-11-octadecenoic acid	LMFA02000160	Lipids and lipid-like molecules	Fatty Acyls	Octadecanoids			47.3	43.6	M+H, M+Na, M+NH4, M+H-H2O	C18H34O6	-2.18522	5.0462	0.000199001	0.00176419	4.14396	17.6789	960752	54344.4	571615	1.26074e+06	556845	1.46527e+06	1.17738e+06	732661	34853.7	73352.6	42256	72550.9	51840.8	51212.4
9.84_375.2884m/z	375.288	9.84355	pos	Chenodeoxycholic acid	HMDB0000518	Lipids and lipid-like molecules	Steroids and steroid derivatives	Bile acids, alcohols and derivatives	***	C02528	56.4	89	M+H-H2O	C24H40O4	-2.45202	4.99543	0.000105907	0.00111989	3.5611	11.8031	973160	82449.2	585250	1.0731e+06	543996	954043	1.28461e+06	1.39796e+06	94294.9	71584.2	113338	42825.1	70501.2	102152
0.84_306.9990m/z	306.999	0.836783	neg	(R)-Mevalonic acid-5-pyrophosphate	HMDB0001981	Organic oxygen compounds	Organic oxoanionic compounds	Organic pyrophosphates			40	2.8	M-H	C6H14O10P2	0.290245	4.89407	0.00346959	0.0136841	-3.82665	0.0704796	73431	1.04188e+06	97077.2	104580	75011.3	86751.1	25209.7	51956.5	923775	1.23116e+06	2.04222e+06	1.06677e+06	113568	873754
9.71_338.2597n	339.267	9.70698	pos	3-(2,4-Cyclopentadien-1-ylidene)-5alpha-androstan-17beta-ol	70417	Unclassified	Unclassified	Unclassified			47.8	47.2	M+H-H2O, M+H	C24H34O	-3.76399	4.88717	0.000741007	0.00446543	4.25697	19.1194	942620	49301.8	1.10996e+06	1.02822e+06	150596	688098	1.36925e+06	1.30959e+06	65735.9	38298.1	48728.4	21957.7	45316.5	75774.2
5.54_487.2374m/z	487.237	5.54075	neg	7-Sulfocholic acid	LMST05020039	Lipids and lipid-like molecules	Steroids and steroid derivatives	Bile acids, alcohols and derivatives			48.3	48.5	M-H	C24H40O8S	0.49154	4.79183	0.0430426	0.0918528	-0.983925	0.505602	1.17687e+06	2.32766e+06	1.27131e+06	693265	747947	823238	1.07683e+06	2.44862e+06	3.50158e+06	2.52328e+06	3.38448e+06	828785	1.77514e+06	1.95268e+06
11.22_309.2415m/z	309.242	11.2185	pos	Annosquamosin B	HMDB0031379	Lipids and lipid-like molecules	Prenol lipids	Diterpenoids			54.8	80.7	M+H	C19H32O3	-2.92572	4.76748	0.00191067	0.00882524	-1.99189	0.251409	309069	1.22934e+06	486571	281879	578984	343559	71888.1	91531.1	1.3874e+06	1.7852e+06	1.07953e+06	1.65711e+06	403042	1.06379e+06
7.69_360.1090m/z	360.109	7.69093	neg	Hippeastrine	67045	Unclassified	Unclassified	Unclassified			39.4	0	M+FA-H	C17H17NO5	0.414731	4.69673	0.000163827	0.00154232	1.12024	2.17383	1.50419e+06	691955	1.11804e+06	1.34458e+06	1.46791e+06	1.43055e+06	2.05223e+06	1.61183e+06	740719	616292	624812	551510	692519	925877
1.40_136.0385n	137.046	1.39693	pos	allopurinol	865	Organoheterocyclic compounds	Pyrazolopyrimidines	Pyrazolo[3,4-d]pyrimidines			42.3	17.6	M+H-H2O, M+H	C5H4N4O	-0.329407	4.64645	0.0195749	0.0501818	-0.895706	0.537484	1.1251e+06	2.09328e+06	1.08118e+06	992181	1.68655e+06	508538	1.20744e+06	1.27473e+06	2.35285e+06	2.14933e+06	2.40751e+06	1.36677e+06	1.0922e+06	3.191e+06
12.15_324.2888m/z	324.289	12.1505	pos	Safingol ( L-threo-sphinganine)	LMSP01080055	Lipids and lipid-like molecules	Sphingolipids	Sphingoid bases			50.7	62.2	M+Na	C18H39NO2	4.93805	4.62997	0.00839717	0.0264294	-1.41514	0.374974	524993	1.40008e+06	276912	298342	1.1325e+06	331288	574981	535930	1.74284e+06	1.71748e+06	2.15389e+06	726387	796565	1.26329e+06
10.79_615.3907m/z	615.391	10.7943	neg	Momordicin II	HMDB0035966	Lipids and lipid-like molecules	Steroids and steroid derivatives	Steroidal glycosides			39.7	1.59	M-H2O-H	C36H58O9	0.681574	4.62398	0.0278222	0.0657081	3.25859	9.57045	1.24422e+06	130006	492036	2.88835e+06	2.17778e+06	933124	158442	815581	82461	267130	70877.8	47745.3	153612	158211
3.17_226.1068m/z	226.107	3.17385	pos	(3Z)-3-hydroxy-4-(4-hydroxy-3-methoxyphenyl)but-3-en-2-one	HMDB0133456	Phenylpropanoids and polyketides	Cinnamic acids and derivatives	Hydroxycinnamic acids and derivatives			48.5	47.3	M+NH4	C11H12O4	-2.77194	4.61797	1.39487e-05	0.00028889	-2.60849	0.163971	142025	866157	106209	116688	365712	113217	69457.9	80863.2	1.07957e+06	663451	871932	803522	1.11513e+06	663334
7.11_422.2668n	467.265	7.1088	neg	2beta,7alpha,12alpha-Trihydroxy-3-oxo-5beta-cholan-24-oic Acid	LMST04010409	Unclassified	Unclassified	Unclassified			44.3	27.3	M-H, M+FA-H	C24H38O6	-0.14125	4.61204	0.00270956	0.0114308	3.38001	10.4108	938728	90168.6	817922	439125	262863	1.24348e+06	1.62285e+06	1.24613e+06	106173	80651.3	84250.6	71722.9	143488	54726.1
7.94_407.2804m/z	407.28	7.93972	neg	Norlithocholic acid	LMST04060023	Lipids and lipid-like molecules	Sterol Lipids	Bile acids and derivatives			45.4	30.6	M+FA-H	C23H38O3	0.275926	4.58602	0.000468661	0.00324551	3.39685	10.533	861659	81805.6	929938	731626	331041	627036	1.3027e+06	1.24762e+06	79308.4	63107.4	72907.3	74972.3	116498	84040.8
7.00_350.2448n	351.252	7.00102	pos	Tetrahydrocorticosterone	HMDB0000268	Lipids and lipid-like molecules	Steroids and steroid derivatives	Hydroxysteroids	***	C05476	55.6	84.3	M+H-H2O, M+H	C21H34O4	-2.5991	4.49581	0.0205825	0.0520756	2.88284	7.37598	1.15793e+06	156986	445777	490763	918935	893043	2.84058e+06	1.35846e+06	141206	61979.7	240912	128065	103719	266035
13.55_264.2446n	265.252	13.5525	pos	2E,13Z-Octadecadienal	LMFA06000234	Lipids and lipid-like molecules	Fatty Acyls	Fatty aldehydes			56.7	89.4	M+H-H2O, M+H	C18H32O	-2.62053	4.47339	0.0121398	0.0348011	-2.80443	0.143147	143777	1.0044e+06	92291.6	112101	382605	25301	147851	102510	1.26062e+06	1.78314e+06	1.7314e+06	263382	365694	622166
6.97_286.1320n	285.125	6.97227	neg	Levcromakalim	69162	Unclassified	Unclassified	Unclassified			39.2	0	M-H, M+FA-H	C16H18N2O3	0.831785	4.43464	1.74351e-06	7.59607e-05	-9.93168	0.00102392	677.817	661983	507.034	233.337	2194.22	666.086	395.854	70.3691	660295	807986	536252	597668	898811	470885
10.48_389.2700m/z	389.27	10.4751	neg	5-((8Z,11Z)-heptadeca-8,11-dien-1-yl)resorcinol	LMPK15030027	Lipids and lipid-like molecules	Polyketides	Phenolic lipids			43.8	23.1	M+FA-H	C23H36O2	0.879657	4.41357	0.000503983	0.00342312	4.04955	16.559	804561	48587.4	225573	909800	1.18847e+06	666271	1.17596e+06	661289	51158.3	38673.9	33350	20435.4	61634.4	86272.8
10.13_281.2468m/z	281.247	10.1263	pos	Linoelaidic Acid	62957	Lipids and lipid-like molecules	Fatty Acyls	Lineolic acids and derivatives			55.4	82.9	M+H	C18H32O2	-2.4321	4.40694	0.0251007	0.0606934	-1.95361	0.258169	347253	1.34506e+06	118635	162148	775563	587259	47900.7	392012	739898	1.90508e+06	1.39743e+06	2.67507e+06	152650	1.20024e+06
1.40_505.1779m/z	505.178	1.39693	pos	D-Gal alpha 1->6D-Gal alpha 1->6D-Glucose	HMDB0060468	Organic oxygen compounds	Organooxygen compounds	Carbohydrates and carbohydrate conjugates	**	C05404	55.4	83.8	M+H	C18H32O16	3.05508	4.33303	0.0337944	0.07628	-1.11787	0.460774	766966	1.66452e+06	765953	587669	1.30415e+06	210742	797727	935559	1.92197e+06	1.63688e+06	2.08549e+06	894927	606505	2.84133e+06
9.18_407.2783m/z	407.278	9.17985	pos	(22E)-3α,7α,12α-Trihydroxy-5β-chol-22-en-24-oic Acid	42817	Unclassified	Unclassified	Unclassified			50.5	59.9	M+H	C24H38O5	-2.21274	4.2705	0.040253	0.0873192	3.23068	9.38713	1.07717e+06	114749	369872	183100	218371	1.40505e+06	2.678e+06	1.60859e+06	91280.6	67585.3	176022	81104.7	67886.2	204616
9.12_388.2603n	389.268	9.11528	pos	1α-hydroxy-25,26,27-trinorvitamin D3 24-carboxylic acid	41963	Unclassified	Unclassified	Unclassified			55.6	86.5	M+H, M+Na	C24H36O4	-2.69732	4.26849	0.00935728	0.0286192	3.27214	9.66079	907561	93942.8	442476	433706	325632	990601	1.39823e+06	1.85472e+06	108721	65988.1	151105	77244.3	74877.2	85721.8
7.30_481.3175m/z	481.317	7.29713	neg	Dihomohyocholic acid	LMST04020034	Lipids and lipid-like molecules	Sterol Lipids	Bile acids and derivatives			51.3	59.2	M+FA-H	C26H44O5	0.958225	4.26844	0.00569637	0.0196792	5.19536	36.6404	793135	21646.5	744071	331276	123152	746064	1.2766e+06	1.53765e+06	22972.3	24743.9	20969.5	12942.5	28465.2	19785.3
10.13_262.2290n	263.236	10.1263	pos	9,12,15-octadecatrienal	LMFA06000102	Lipids and lipid-like molecules	Fatty Acyls	Fatty aldehydes			52.6	69	M+H-H2O, M+H	C18H30O	-2.50365	4.26347	0.0120093	0.0345559	-3.19287	0.109358	106195	971073	32399.6	41845.4	258871	201807	9283.85	92962.5	494084	1.42518e+06	952102	2.02062e+06	80625.9	853834
1.39_251.0784m/z	251.078	1.39497	neg	Deoxyinosine	3383	Nucleosides, nucleotides, and analogues	Purine nucleosides	Purine 2'-deoxyribonucleosides	**	C05512	52.7	76.3	M-H	C10H12N4O4	-0.5556	4.24442	0.0272824	0.064762	-0.998073	0.500668	843285	1.68432e+06	845191	875200	1.43714e+06	316086	750306	835789	1.93522e+06	1.64168e+06	1.97698e+06	1.06176e+06	746342	2.74393e+06
6.89_370.2498n	371.257	6.885	pos	Antibiotic SB 202742	HMDB0041206	Benzenoids	Benzene and substituted derivatives	Benzoic acids and derivatives			49.5	67.8	M+H-H2O, M+H	C24H34O3	-2.62852	4.22436	0.0273839	0.0649531	3.45166	10.9409	984010	89938.6	540322	202806	188019	977277	1.77013e+06	2.22551e+06	83981.7	87632.3	78612.6	92833.1	111684	84887.7
6.90_389.2676m/z	389.268	6.90117	pos	3α,12α-Dihydroxy-5β-chola-7,14-dien-24-oic Acid	42927	Unclassified	Unclassified	Unclassified			54.2	80.4	M+H	C24H36O4	-2.59259	4.20581	0.0244041	0.05945	4.18745	18.22	920606	50527.2	529655	145820	129423	1.00009e+06	1.64608e+06	2.07256e+06	46907.5	45116.1	49714.6	51246	71437.2	38741.8
10.84_805.5605m/z	805.56	10.8387	neg	PI(O-20:0/14:0)	LMGP06020044	Lipids and lipid-like molecules	Glycerophospholipids	Glycerophosphoinositols			46.7	37.2	M-H2O-H	C43H85O12P	0.554972	4.20069	0.000432507	0.00306612	2.53824	5.80879	799601	137654	644105	550068	510919	720225	1.1399e+06	1.23239e+06	124682	165667	129274	85610	82891.8	237796
5.34_271.1436m/z	271.144	5.33605	pos	Dihydroisolysergic acid II	2262	Unclassified	Unclassified	Unclassified			40.3	6.09	M+H	C16H18N2O2	-1.78133	4.16044	6.41398e-05	0.000787592	-8.70884	0.00238989	1486.78	622113	1634.11	979.134	2036.27	1846.95	1348.48	1075.77	353785	784100	458633	727331	460326	948504
4.95_196.0729n	195.066	4.94515	neg	3-(3-hydroxy-5-methoxyphenyl)propanoic acid	HMDB0125530	Phenylpropanoids and polyketides	Phenylpropanoic acids	Unclassified			45.9	35.6	M-H, M+FA-H, M-H2O-H	C10H12O4	-3.5626	4.13478	0.000735469	0.00444036	3.28335	9.73615	721066	74060.7	575106	510589	458615	790507	1.35384e+06	637742	70968.3	91060.3	66717.1	67983.1	89506.9	58128.4
8.63_405.2647m/z	405.265	8.62805	neg	(23S)-3alpha,7alpha,12alpha,23-Tetrahydroxy-5beta-cholan-24-oic Acid	LMST04010261	Unclassified	Unclassified	Unclassified			46.6	36.1	M-H2O-H	C24H40O6	0.107257	4.09835	0.0398302	0.0866417	4.18176	18.1482	934880	51513.6	193396	77515.3	188991	1.38712e+06	2.30393e+06	1.45832e+06	44480.2	40436.9	97786.2	49444.7	43563.2	33370.2
8.26_837.5503m/z	837.55	8.25787	neg	PI(18:0/16:0)	HMDB0009805	Lipids and lipid-like molecules	Glycerophospholipids	Glycerophosphoinositols		C00626	39.8	4.39	M-H	C43H83O13P	0.49324	4.06424	0.0022751	0.0100538	4.96022	31.1298	692233	22237	425306	164434	474376	813281	1.09212e+06	1.18388e+06	31555.8	12910.6	56032.3	28575.2	1473.77	2874.55
5.16_252.1721n	253.179	5.15893	pos	Zedoarondiol	HMDB0036448	Lipids and lipid-like molecules	Prenol lipids	Sesquiterpenoids			55.3	81	M+H-H2O, M+H	C15H24O3	-1.91946	4.05626	0.019106	0.0492889	-2.9527	0.129166	116842	904583	76728.4	75510.2	340514	135198	25968	47131.9	1.39034e+06	1.98356e+06	647733	817788	522982	65088.3
9.53_407.2804m/z	407.28	9.53268	neg	1-O-(1E,3E,5E,7E,9E-eicosapentenyl)-sn-glycerol	LMGL01020040	Lipids and lipid-like molecules	Glycerolipids	Monoradylglycerols			47.9	43.2	M+FA-H	C23H38O3	0.390983	4.05458	0.0214865	0.0538429	2.30051	4.92632	970594	197022	920872	190311	203026	1.93387e+06	1.4405e+06	1.13498e+06	162928	225597	379224	145564	111143	157677
11.53_321.2657n	322.273	11.5349	pos	Anandamide (18:3, n-3)	LMFA08040007	Lipids and lipid-like molecules	Fatty Acyls	Fatty amides			43.7	26	M+H-H2O, M+H	C20H35NO2	-3.47165	4.05181	0.00399645	0.0151467	-3.35245	0.0979067	75533.3	771483	40016.1	35385.9	120800	110687	26606.8	119704	487136	1.43671e+06	668431	1.0381e+06	119769	878746
1.38_126.0430n	127.05	1.38302	pos	Thymine	290	Organoheterocyclic compounds	Diazines	Pyrimidines and pyrimidine derivatives	**	C00178	52.2	67.5	M+H-H2O, M+H	C5H6N2O2	0.680672	4.04173	0.00494738	0.0177139	-0.738176	0.599497	995059	1.65982e+06	714684	983277	1.20645e+06	888103	1.24315e+06	934694	1.77307e+06	1.84327e+06	1.3753e+06	988420	1.85838e+06	2.12051e+06
4.41_143.0733n	144.081	4.41212	pos	6-Methylquinoline	89006	Organoheterocyclic compounds	Quinolines and derivatives	Unclassified			47.7	50.4	M+H, M+NH4	C10H9N	-1.27747	4.02662	0.00129457	0.00661327	2.90015	7.46503	731047	97929.5	450285	482217	389798	808786	1.21e+06	1.04519e+06	85473.4	232561	108321	53109.3	57020.4	51091.2
6.15_387.1486m/z	387.149	6.15342	neg	Cetirizine	HMDB0005032	Benzenoids	Benzene and substituted derivatives	Diphenylmethanes		C07778	37.2	15.8	M-H	C21H25ClN2O3	1.26276	4.00797	0.000368676	0.00274894	4.23353	18.8113	638379	33935.9	654890	1.11571e+06	746629	284943	529558	498543	31205.1	37000.8	36346.8	27556.3	43096.2	28410.1
5.20_244.1306n	227.127	5.20132	pos	Polyethylene, oxidized	HMDB0032472	Organic acids and derivatives	Keto acids and derivatives	Medium-chain keto acids and derivatives			49.7	53.1	M+H-H2O, M+Na, M+NH4, M+H	C12H20O5	-2.10182	3.97955	0.0031284	0.0127312	-0.823346	0.56513	852436	1.50839e+06	1.05893e+06	886836	1.10073e+06	878770	441977	747376	1.45276e+06	1.96543e+06	1.25296e+06	1.44789e+06	1.84863e+06	1.08267e+06
6.39_314.1157n	313.108	6.39082	neg	7,2'-Dihydroxy-6,8-dimethyl-4',5'-methylenedioxyflavan	LMPK12020250	Unclassified	Unclassified	Unclassified			48.6	47.1	M-H, M+FA-H	C18H18O5	0.748576	3.91817	0.0163663	0.0437924	-1.07052	0.476149	691502	1.45228e+06	958840	200625	371734	694020	1.37338e+06	550415	1.45644e+06	1.55235e+06	1.57198e+06	2.11827e+06	1.41291e+06	601742
5.93_148.0753m/z	148.075	5.92915	pos	INDOLE-3-CARBINOL	44445	Organoheterocyclic compounds	Indoles and derivatives	Indoles			51.9	63.7	M+H	C9H9NO	-2.4854	3.90562	0.00203486	0.00924721	-1.64358	0.320061	290813	908617	231084	642562	493112	276373	22145.6	79602.2	1.27296e+06	793139	513824	873072	1.18031e+06	818405
11.24_540.3311m/z	540.331	11.2359	neg	LysoPC(16:0)	HMDB0010382	Lipids and lipid-like molecules	Glycerophospholipids	Glycerophosphocholines	**	C04230	55.1	77.4	M+FA-H	C24H50NO7P	0.840348	3.87541	0.00691812	0.0227747	-2.62038	0.162625	121690	748287	104672	151066	330972	6580.99	56101.9	80747.6	631235	1.39029e+06	709415	94187.7	1.04805e+06	616539
9.85_391.2857m/z	391.286	9.8522	neg	24-Nor-5beta-chol-22-ene-3alpha,7beta-diol	LMST04060015	Unclassified	Unclassified	Unclassified			43.5	21.8	M+FA-H	C23H38O2	0.830943	3.86586	4.43492e-05	0.000614242	3.61651	12.2653	569451	46427.8	330411	723267	359138	554430	723146	726315	52991.5	38688.7	65257.3	24156.4	38079.3	59393.8
8.95_465.3223m/z	465.322	8.95032	neg	Dihomochenodeoxycholic acid	LMST04020032	Lipids and lipid-like molecules	Sterol Lipids	Bile acids and derivatives			49.8	52.2	M+FA-H	C26H44O4	0.321117	3.86365	0.0129443	0.0366047	4.75675	27.0348	713147	26378.9	719657	344803	187262	510057	756073	1.76103e+06	27805.4	27876.7	32704.6	14015	33542.3	22329.4
7.12_404.2554n	405.263	7.11915	pos	3alpha-Hydroxy-7,12-dioxo-5beta-cholan-24-oic Acid	LMST04010192	Unclassified	Unclassified	Unclassified			50.8	61.7	M+H-H2O, M+H	C24H36O5	-2.17147	3.85313	0.00530341	0.0186843	2.94364	7.6935	715802	93039.9	576839	316010	201298	840152	1.30255e+06	1.05797e+06	103367	82808.4	84348.4	75220.2	149189	63306.4
8.44_332.2554n	333.263	8.43567	pos	Phloionolic acid	LMFA02000147	Lipids and lipid-like molecules	Fatty Acyls	Fatty acids and conjugates		C19621	46.3	37.6	M+H-H2O, M+H	C18H36O5	-2.5047	3.76158	0.0132964	0.0373593	1.14041	2.20444	1.20076e+06	544699	972553	1.7774e+06	1.55037e+06	1.60955e+06	437925	856743	482297	626743	425124	444012	604117	685899
7.24_494.3098m/z	494.31	7.23575	pos	Zygadenine	68614	Unclassified	Unclassified	Unclassified			50	60.2	M+H	C27H43NO7	-2.79584	3.73221	4.18657e-07	3.50079e-05	2.46984	5.53984	560964	101260	634878	522400	470558	540054	479880	718012	109344	100673	118533	85811.1	103329	89869.7
4.34_164.0703m/z	164.07	4.33822	pos	4-Oxo-1-(3-pyridyl)-1-butanone	73236	Organic oxygen compounds	Organooxygen compounds	Carbonyl compounds	**	C19567	53.7	72.9	M+H	C9H9NO2	-1.74568	3.68647	0.000811116	0.00476713	4.11468	17.3237	563912	32551.4	295562	898780	885730	588396	410399	304608	24193.3	48984.4	32226.2	34269.9	28388.4	27246.4
9.52_408.2864n	426.32	9.52173	pos	Cholic acid	HMDB0000619	Lipids and lipid-like molecules	Steroids and steroid derivatives	Bile acids, alcohols and derivatives	***	C00695	56.8	93.1	M+NH4, M+Na	C24H40O5	-2.85124	3.67837	0.0149452	0.0408718	2.46984	5.53981	750101	135402	882463	122151	109170	1.13613e+06	1.28105e+06	969641	130352	154481	235033	91192.9	82959.9	118394
8.48_346.2499n	347.257	8.48298	pos	6-((Z)-pentadec-10-en-1-yl)salicylic acid	LMPK15040008	Lipids and lipid-like molecules	Polyketides	Phenolic lipids			51.2	60.8	M+H-H2O, M+H	C22H34O3	-2.49307	3.66964	0.018619	0.0483272	3.76007	13.5486	693190	51163.3	725783	414072	55651.1	297575	1.09853e+06	1.56753e+06	65139.6	46295.7	49678.9	45181.8	59906.8	40777.2
10.51_337.2341m/z	337.234	10.5051	pos	9,10-DHOME	HMDB0004704	Lipids and lipid-like molecules	Fatty Acyls	Fatty acids and conjugates			42.6	19.3	M+Na	C18H34O4	-2.77259	3.52903	0.013889	0.0386463	-1.61916	0.325526	291895	896689	123104	144955	456321	652524	95150.8	279317	798891	1.02096e+06	684236	1.58578e+06	244549	1.04571e+06
9.30_912.5091n	911.502	9.29568	neg	28-[Glucosyl-(1->6)-glucosyl]oleanolic acid 3-arabinoside	HMDB0036362	Lipids and lipid-like molecules	Prenol lipids	Terpene glycosides			41.9	11.9	M-H, M+FA-H	C47H76O17	0.925052	3.51769	0.00249726	0.010786	-2.29743	0.203425	132327	650493	263177	28732.9	281175	188512	9840.67	22521.9	330491	1.03366e+06	440016	935316	719210	444265
8.23_407.2109m/z	407.211	8.2266	neg	Darifenacin	HMDB0014639	Benzenoids	Benzene and substituted derivatives	Diphenylmethanes			38.1	6.4	M-H2O-H	C28H30N2O2	-4.72196	3.51251	0.000762203	0.00455532	-3.19028	0.109555	56725.8	517785	78590.3	88135.6	95363.9	37076	17921.5	23267.5	888996	609811	618804	354964	241938	392200
1.26_586.2208n	587.228	1.25725	pos	2-{2,6-dihydroxy-4-[6-hydroxy-7-(3-methylbut-2-en-1-yl)-1-benzofuran-2-yl]-3-methoxyphenyl}-6-(2,4-dihydroxyphenyl)-4-methylcyclohex-3-ene-1-carboxylic acid	HMDB0126228	Phenylpropanoids and polyketides	2-arylbenzofuran flavonoids	Unclassified			37.1	0.142	M+H, M+Na	C34H34O9	0.887549	3.50979	0.00109908	0.00589154	-1.8659	0.274351	176554	643532	259991	128977	1513.06	171062	347917	149862	769485	469232	910116	292749	697063	722545
8.26_465.3080n	466.315	8.2558	pos	Glycocholic acid	HMDB0000138	Lipids and lipid-like molecules	Steroids and steroid derivatives	Bile acids, alcohols and derivatives	***	C01921	57.3	93.7	M+H, M+Na, M+H-H2O	C26H43NO6	-2.32042	3.5067	0.0018023	0.00842391	5.34687	40.6977	507268	12464.3	216066	291272	351965	490995	727860	965453	20651.7	16779.5	12037.9	7346.39	8267.28	9703.17
8.68_837.5502m/z	837.55	8.67795	neg	PI(16:0/18:0)	HMDB0009781	Lipids and lipid-like molecules	Glycerophospholipids	Glycerophosphoinositols			44.3	26.3	M-H	C43H83O13P	0.394991	3.50485	0.0269812	0.064235	9.69957	831.5	610666	734.415	444522	12571.4	26412	717934	951910	1.51065e+06	1.03932e-06	1.03932e-06	2250.83	2155.66	1.03932e-06	1.03932e-06
0.78_192.1590m/z	192.159	0.782683	pos	2,4,6-Triethyl-1,3,5-trioxane	HMDB0034040	Organoheterocyclic compounds	Trioxanes	Unclassified			40	4.79	M+NH4	C9H18O3	-2.42024	3.48772	8.15235e-07	5.00103e-05	-15.3981	2.31592e-05	9.41981	406742	32.4242	1.03932e-06	17.3385	6.75614	1.03932e-06	1.03932e-06	378540	489796	301729	365746	548184	356456
9.35_424.2825n	405.265	9.34758	neg	3a,6b,7a,12a-Tetrahydroxy-5b-cholanoic acid	HMDB0000399	Organic oxygen compounds	Organooxygen compounds	Carbohydrates and carbohydrate conjugates	**	C01094	48.8	48.6	M-H2O-H, M+FA-H	C24H40O6	0.100145	3.48174	0.0238528	0.0584112	4.14934	17.745	628159	35399.1	255443	134648	128455	790772	1.45978e+06	999857	37818.1	29755.5	43861.4	32033	34989.3	33937.4
5.92_243.0870m/z	243.087	5.91515	pos	Lumichrome	64742	Unclassified	Unclassified	Unclassified	***		48.2	57.5	M+H	C12H10N4O2	-2.53433	3.45191	0.00535463	0.018803	-1.03031	0.489606	480111	980607	461690	691118	502332	248949	511040	465537	1.07964e+06	1.52459e+06	884290	738298	1.02791e+06	628920
1.22_226.1067m/z	226.107	1.21557	pos	4-(2,4-dihydroxy-5-methoxyphenyl)but-3-en-2-one	HMDB0133459	Phenylpropanoids and polyketides	Cinnamic acids and derivatives	Hydroxycinnamic acids and derivatives			43.8	25.5	M+NH4	C11H12O4	-3.14353	3.40655	1.59522e-06	7.23946e-05	-1.64209	0.320391	180672	563909	130480	257243	294358	164547	85630.7	151771	574605	648099	544686	508797	583968	523301
10.21_287.2229m/z	287.223	10.2114	neg	Ustilic acid A	LMFA01050084	Lipids and lipid-like molecules	Fatty Acyls	Fatty Acids and Conjugates			48.5	46.3	M-H	C16H32O4	0.566367	3.37096	2.73163e-05	0.000445536	-3.18223	0.110167	47996.3	435668	21852.8	56684.5	94568.7	68711.3	14242.7	31918	396246	555200	622253	385987	281586	372737
7.30_446.3024n	429.299	7.30292	pos	Leontogenin	HMDB0033583	Organic oxygen compounds	Organooxygen compounds	Ethers			54	81.7	M+H-H2O, M+Na, M+H	C27H42O5	-1.87078	3.36665	0.00553555	0.0192934	3.65111	12.563	520205	41407.8	460669	231055	107151	528481	816070	977804	41528.5	38885.3	45720.3	32843.9	50770.1	38698.4
13.22_333.2390m/z	333.239	13.2246	pos	(R)-2-Hydroxysterculic acid	HMDB0031060	Lipids and lipid-like molecules	Fatty Acyls	Fatty alcohols			38.8	1.1	M+Na	C19H34O3	-3.15564	3.36115	0.00565234	0.0195574	-3.18838	0.109699	57458.4	523783	16533.4	23611.2	241106	5583.47	34618.1	23298.7	879335	909079	527745	285989	149251	391298
9.71_415.3073n	398.304	9.70698	pos	N-linoleoyl dopamine	LMFA08020270	Lipids and lipid-like molecules	Fatty Acyls	Fatty amides			38	0.166	M+H-H2O, M+H	C26H41NO3	-3.22742	3.35273	0.000660526	0.00411481	4.12926	17.4997	443764	25358.4	542110	494408	80976.5	312319	640225	592546	34222.8	20699.7	23970.6	13259.6	22340	37657.5
7.24_301.0998m/z	301.1	7.23575	pos	Alnustone	HMDB0031664	Phenylpropanoids and polyketides	Diarylheptanoids	Linear diarylheptanoids			38.7	2.66	M+K	C19H18O	3.34814	3.33581	2.32547e-05	0.000400213	-7.90318	0.00417741	1581.41	378561	742.73	390.978	3375.14	1461.98	2971.63	545.979	500413	336314	413730	165047	358663	497200
9.08_330.2397n	313.236	9.08353	pos	9,12,13-TriHOME	HMDB0004708	Lipids and lipid-like molecules	Fatty Acyls	Fatty acids and conjugates	**	C14833	48.3	49.6	M+H-H2O, M+Na	C18H34O5	-2.78297	3.31346	0.00718779	0.023484	1.2012	2.2993	835358	363309	536226	1.05733e+06	1.01572e+06	1.30084e+06	516246	585787	382587	330336	200226	422594	420337	423774
1.10_230.1856m/z	230.186	1.10468	pos	1,4'-Bipiperidine-1'-carboxylic acid	HMDB0060336	Organoheterocyclic compounds	Piperidines	Piperidinecarboxylic acids and derivatives		C16836	42.2	17.2	M+NH4	C11H20N2O2	-3.13748	3.30369	0.000710225	0.00432484	-2.07881	0.236709	134204	566956	27839.5	109134	77936.2	445146	69896.1	75270.2	352530	525115	460696	700426	781777	581191
10.11_430.3072n	431.315	10.1123	pos	Pennogenin	LMST01080041	Lipids and lipid-like molecules	Sterol Lipids	Sterols			53.2	77	M+H-H2O, M+H	C27H42O4	-2.5521	3.2859	0.00034848	0.00264699	3.18021	9.06438	448049	49429.7	401876	338839	239152	469763	458283	780385	69139.7	46912.1	52618.4	23413.8	53810.2	50683.8
5.94_312.0989n	313.106	5.94313	pos	5,2'-Dihydroxy-7-methoxy- 6,8-dimethylflavone	LMPK12110124	Unclassified	Unclassified	Unclassified			49.9	55.8	M+H, M+NH4, M+H-H2O	C18H16O5	-2.65329	3.27538	0.0228728	0.0564941	-0.452102	0.730977	1.33666e+06	1.8286e+06	1.42173e+06	1.3789e+06	1.73483e+06	1.137e+06	852990	1.49452e+06	1.62594e+06	2.06097e+06	2.07013e+06	1.35121e+06	2.19414e+06	1.66919e+06
10.91_306.2187n	307.226	10.9065	pos	5-Androstene-3b,16b,17a-triol	HMDB0000523	Lipids and lipid-like molecules	Steroids and steroid derivatives	Androstane steroids			54.3	79.1	M+H-H2O, M+H	C19H30O3	-2.49188	3.26923	0.00115029	0.00608953	-1.72767	0.301939	184399	610715	236716	164862	247499	252484	102056	102775	675341	832890	482438	828111	254459	591050
7.92_405.2644m/z	405.264	7.92293	neg	3alpha,7alpha,12alpha-Trihydroxy-5alpha-chol-22-en-24-oic acid	LMST04010307	Unclassified	Unclassified	Unclassified			43.9	25.5	M-H	C24H38O5	-0.517705	3.24959	0.0490391	0.101398	4.38019	20.8242	611737	29376.2	126987	159578	92090.8	485992	1.5625e+06	1.24327e+06	24014.5	19099	23155.5	30750.8	43854.2	35383.1
7.40_302.1090n	301.102	7.40003	neg	Dibenzo[a,i]pyrene	72946	Unclassified	Unclassified	Unclassified			37.9	0	M-H, M+FA-H	C24H14	-1.831	3.24518	3.47782e-05	0.000522863	-9.50291	0.00137828	498.684	361815	177.128	317.968	1206.09	230.702	832.574	227.645	314759	237439	444994	217115	423464	533120
8.44_837.5502m/z	837.55	8.44108	neg	PI(22:0/12:0)	80841	Lipids and lipid-like molecules	Glycerophospholipids	Glycerophosphoinositols			39.1	0	M-H	C43H83O13P	0.421833	3.23379	0.0465439	0.0975174	38.9895	5.45778e+11	567241	1.03932e-06	267917	1.03932e-06	7114.42	632748	918490	1.57717e+06	1.03932e-06	1.03932e-06	1.03932e-06	1.03932e-06	1.03932e-06	1.03932e-06
7.01_367.2127m/z	367.213	7.00513	neg	6,15-Diketo,13,14-dihydro-PGF1a	HMDB0001979	Lipids and lipid-like molecules	Fatty Acyls	Eicosanoids			45.7	35.5	M-H	C20H32O6	0.227558	3.21503	1.08735e-06	5.87536e-05	2.16095	4.47208	439912	98368.5	487556	535027	428735	461060	302638	424454	85008	114641	80966.3	109943	113343	86309.4
0.74_116.0706m/z	116.071	0.7411	pos	L-Proline	29	Organic acids and derivatives	Carboxylic acids and derivatives	Amino acids, peptides, and analogues	**	C00148	58.3	97	M+H	C5H9NO2	0.0347871	3.20859	0.0452623	0.095522	-0.383809	0.766412	1.83497e+06	2.39423e+06	1.46655e+06	1.91764e+06	1.84242e+06	2.62177e+06	1.73683e+06	1.4246e+06	2.57492e+06	2.64852e+06	2.04847e+06	1.75923e+06	2.4602e+06	2.87405e+06
7.40_464.2998m/z	464.3	7.4027	pos	17-phenoxy trinor Prostaglandin F2α isopropyl ester	45293	Unclassified	Unclassified	Unclassified			39.2	0	M+NH4	C26H38O6	-2.01351	3.19661	0.00921198	0.0282767	5.078	33.7777	469298	13893.7	574375	133990	211463	414060	380247	1.10165e+06	21589	16265.9	18049.4	8421.68	9946.42	9089.88
7.93_351.2520m/z	351.252	7.9349	pos	Carbacyclin	43396	Unclassified	Unclassified	Unclassified			54.9	80.9	M+H	C21H34O4	-2.71255	3.18375	0.044811	0.0948178	3.71996	13.1771	592027	44928.5	282458	339440	144196	411956	1.73797e+06	636138	40708.9	28773.4	55507	39116.9	47882.7	57581.9
12.48_269.2468m/z	269.247	12.4808	pos	17-hydroxy-heptadecanoic acid	LMFA01050053	Lipids and lipid-like molecules	Fatty Acyls	Fatty Acids and Conjugates			57.1	92.1	M+H-H2O	C17H34O3	-2.54595	3.17495	0.0172317	0.0455866	-2.40816	0.188396	108491	575867	101475	91681.2	246295	53773.6	88020	69700.2	414105	1.20084e+06	868629	564498	238100	169028
0.78_144.0420n	162.076	0.782683	pos	3-Hydroxyadipic acid 3,6-lactone	HMDB0029171	Organoheterocyclic compounds	Lactones	Gamma butyrolactones			50.6	57.3	M+H, M+NH4	C6H8O4	-2.0768	3.10581	0.0017284	0.0081893	-1.12431	0.458722	319269	695996	264561	379957	372747	343715	288822	265810	583195	1.02828e+06	701104	548586	463063	851749
1.27_236.1850m/z	236.185	1.27122	pos	9,9-dimethoxy-nonanoic acid	LMFA01080019	Lipids and lipid-like molecules	Fatty Acyls	Fatty Acids and Conjugates			39.3	2.36	M+NH4	C11H22O4	-2.96017	3.10523	2.03394e-06	8.28889e-05	-7.46831	0.00564694	1855.76	328632	3955.49	1581.39	1078.23	1480.12	1859.02	1180.33	291614	426816	222128	323477	425112	282642
10.18_416.3144m/z	416.314	10.1837	pos	17beta-Hydroxyestr-4-en-3-one cyclopentanepropionate	70195	Unclassified	Unclassified	Unclassified			38.1	0	M+NH4	C26H38O3	-3.81664	3.09282	0.00216572	0.00968418	4.68199	25.6697	395613	15411.7	323200	202609	119996	426935	718454	582486	16996.5	18452.2	18526.2	6251.66	10808.3	21435.4
12.23_324.2291n	347.218	12.2331	pos	methyl 15-hydroperoxy-9Z,12Z,16E-octadecatrienoate	74464	Lipids and lipid-like molecules	Fatty Acyls	Fatty Acids and Conjugates			49.6	55.6	M+H, M+NH4, M+Na	C19H32O4	-2.96507	3.07547	0.00857065	0.0268183	-2.45834	0.181956	91041.1	500348	159894	46456.4	275980	37967.9	8583.88	17364.2	661237	934817	547556	447312	97398.9	313766
8.24_409.2940m/z	409.294	8.24075	pos	3alpha,9alpha,11beta-Trihydroxy-5beta-cholan-24-oic Acid	LMST04010104	Unclassified	Unclassified	Unclassified			43.1	22.1	M+H	C24H40O5	-2.14592	3.05855	0.00763365	0.0245427	4.87226	29.2884	427606	14599.9	276033	78216.6	227342	448788	618320	916940	24479.1	11248.6	25940.5	14108.6	4556.52	7265.87
6.32_339.1814m/z	339.181	6.32265	neg	Gingerol	HMDB0005783	Benzenoids	Phenols	Methoxyphenols		C10462	53.1	70.2	M+FA-H	C17H26O4	0.304856	3.0431	1.2183e-05	0.000262632	3.31554	9.95579	355110	35668.7	317260	377726	313894	223084	516961	381732	29263	38983.2	26401.2	39399.3	44397	35568.2
4.94_196.0733n	197.081	4.94367	pos	3-(4-Hydroxy-3-methoxyphenyl)propionic acid	3803	Phenylpropanoids and polyketides	Phenylpropanoic acids	Unclassified			52.7	68.2	M+H-H2O, M+H	C10H12O4	-1.2544	3.0383	0.00172913	0.00819133	3.14156	8.82476	409254	46375.6	316586	259537	236021	468213	801886	373279	44521	55250.6	43292.8	48196.2	52755.4	34237.7
5.73_319.1104m/z	319.11	5.73165	pos	7-(4-Hydroxyphenyl)-1-phenyl-4-hepten-3-one	HMDB0033295	Phenylpropanoids and polyketides	Diarylheptanoids	Linear diarylheptanoids			43.3	25.2	M+K	C19H20O2	3.41722	3.02279	1.33728e-05	0.000280974	-9.47264	0.00140751	438.645	311647	1.16586	18.756	2610.59	0.686123	0.668425	1.03932e-06	249696	221286	332709	241408	345105	479678
0.75_141.0655m/z	141.066	0.754983	pos	1-Methyl-5-imidazoleacetic acid	3776	Organoheterocyclic compounds	Azoles	Imidazoles			54.3	81.3	M+H	C6H8N2O2	-2.39624	2.98082	0.04636	0.0972726	1.00204	2.00282	941873	470272	638192	613868	1.0006e+06	1.44014e+06	1.59473e+06	363712	440286	463760	394634	656538	566793	299623
7.37_341.1970m/z	341.197	7.3658	neg	10-Deoxymethynolide	LMPK04000034	Lipids and lipid-like molecules	Polyketides	Macrolides and lactone polyketides	**	C11993	54.9	78.7	M+FA-H	C17H28O4	0.012377	2.97368	2.04714e-05	0.000368486	1.13016	2.18883	550079	251312	602674	677617	518117	518673	536248	447144	217494	296474	188445	340004	233786	231669
5.96_286.1205n	285.113	5.95652	neg	6-methoxy-3-(4-methoxyphenyl)-3,4-dihydro-2H-1-benzopyran-7-ol	HMDB0132858	Phenylpropanoids and polyketides	Isoflavonoids	O-methylated isoflavonoids			41.7	11.5	M-H2O-H, M-H	C17H18O4	-0.0663712	2.97279	0.00275667	0.0115857	-0.537776	0.688832	766179	1.11229e+06	821764	886354	978272	688057	475262	747363	1.11745e+06	1.16784e+06	1.1589e+06	882413	1.25032e+06	1.09681e+06
7.11_490.3299n	489.323	7.1088	neg	Homaline	68419	Unclassified	Unclassified	Unclassified			38.7	0	M-H, M+FA-H	C30H42N4O2	-1.85028	2.92732	0.00239666	0.0104574	-1.65136	0.318341	157402	494445	131812	104896	181242	103902	141056	281503	734066	256375	517029	305643	685036	468518
11.20_310.2146n	309.207	11.2031	neg	Auxin b	HMDB0038484	Lipids and lipid-like molecules	Prenol lipids	Monoterpenoids			48.4	45.9	M-H2O-H, M-H	C18H30O4	0.762565	2.92677	0.0369528	0.0817305	1.79496	3.47007	661573	190651	363945	1.39265e+06	1.12741e+06	387334	228104	469996	186543	216241	158970	123201	214456	244497
5.84_349.2364m/z	349.236	5.8409	pos	15(R)-15-methyl Prostaglandin A2	45405	Unclassified	Unclassified	Unclassified			52.3	70.3	M+H	C21H32O4	-2.7575	2.91116	0.0186771	0.0484564	3.29871	9.84035	450852	45816.7	187647	157475	128519	474510	887707	869256	43905.9	38475.4	51626.7	49002.7	58431.9	33457.7
7.02_481.3172m/z	481.317	7.02215	neg	Dihomo-alpha-muricholic acid	LMST04020037	Lipids and lipid-like molecules	Sterol Lipids	Bile acids and derivatives			50.7	59.1	M+FA-H	C26H44O5	0.270601	2.90607	0.00440879	0.016268	3.9104	15.0366	376056	25009.4	538369	215899	83036.6	223144	508056	687829	21972.5	27475.3	22992.6	14318.7	44081.5	19216.1
4.61_415.1129m/z	415.113	4.60987	pos	4-Dedimethylamino-4-oxo-anhydrotetracycline	LMPK07000007	Lipids and lipid-like molecules	Polyketides	Linear tetracyclines	**	C06627	39.8	2.72	M+NH4	C20H15NO8	-1.86827	2.89395	0.00436808	0.0161602	-1.06411	0.478268	318960	666906	343216	290784	617539	326159	57430.6	278631	456459	711422	797487	843873	648204	543991
10.71_309.2415m/z	309.242	10.7123	pos	methyl 9,10-epoxy-12,15-octadecadienoate	74809	Lipids and lipid-like molecules	Fatty Acyls	Fatty Acids and Conjugates			52	67.3	M+H	C19H32O3	-2.92461	2.8784	8.18125e-05	0.000937178	-1.56103	0.338908	150265	443379	173647	172408	294227	139193	37810.7	84303.2	461972	486126	406973	493775	316712	494718
8.24_342.2549n	343.262	8.24075	pos	5-((8Z,11Z,14Z)-heptadeca-8,11,14-trien-1-yl)resorcinol	LMPK15030028	Lipids and lipid-like molecules	Polyketides	Phenolic lipids			48.4	52.4	M+H, M+K, M+H-H2O	C23H34O2	-2.74236	2.86242	0.0113734	0.0331468	2.42283	5.36222	457483	85315.9	281092	99100.2	248508	584261	655681	876253	86383.4	93454.2	78843.2	83800.8	92161.6	77252.2
0.74_197.0117m/z	197.012	0.739483	neg	5-(sulfooxy)pentanoic acid	HMDB0143265	Lipids and lipid-like molecules	Fatty Acyls	Fatty acids and conjugates			43.8	27.1	M-H	C5H10O6S	-3.98968	2.85472	0.000951233	0.00532837	-1.64872	0.318922	146744	460124	217098	177581	194787	114464	83851	92681.4	706484	484386	373937	370583	555329	270024
8.68_475.2681m/z	475.268	8.67795	neg	17-phenyl-trinor-PGF2alpha isopropyl ester	LMFA03010124	Lipids and lipid-like molecules	Fatty Acyls	Eicosanoids			38.6	2.43	M+FA-H	C26H38O5	-4.66065	2.85103	0.0116717	0.0337989	4.58779	24.047	381837	15878.8	328567	54247.9	65680.3	437881	651820	752825	12518.8	12890	24237.8	22825.6	9411.61	13388.8
6.42_387.1484m/z	387.148	6.4245	neg	Bepotastine	HMDB0015600	Benzenoids	Benzene and substituted derivatives	Benzylethers			39.9	29.9	M-H	C21H25ClN2O3	0.668724	2.84865	5.91464e-06	0.000163447	4.14441	17.6845	292260	16526.3	321903	336351	218832	182110	302299	392062	19803.3	20369.6	18848.3	11260.2	17706.8	11169.7
8.27_464.3014m/z	464.301	8.27317	neg	Sodium glycocholate	HMDB0032596	Unclassified	Unclassified	Unclassified			44.3	28.4	M-H	C26H43NO6	-0.703996	2.8441	0.00150097	0.00737922	5.93841	61.3254	327855	5346.15	129777	161707	251387	359743	463392	601124	10448.3	7215.02	5940.36	1657.71	2342.8	4472.77
8.60_333.2418m/z	333.242	8.6003	pos	17alpha,20alpha-Dihydroxypregn-4-en-3-one	HMDB0011653	Lipids and lipid-like molecules	Steroids and steroid derivatives	Pregnane steroids	**	C04518	54.7	79.2	M+H	C21H32O3	-1.86037	2.8364	0.0290278	0.0677999	6.73343	106.406	402000	3777.99	212262	375888	147858	558926	1.08703e+06	30039.2	4046.69	2458.07	2186.28	6014.54	5628.67	2333.71
6.54_423.2755m/z	423.276	6.5449	neg	3alpha,7alpha,12alpha-Trihydroxy-24-nor-5beta-cholan-23-al	LMST04060002	Unclassified	Unclassified	Unclassified			49.6	52.2	M+FA-H	C23H38O4	0.78153	2.81426	0.00754936	0.0243175	3.22327	9.33903	384125	41131.1	278824	164067	108731	426760	556840	769530	23728.8	47277.1	39568.8	60794.6	59633.3	15784.3
11.53_396.2033m/z	396.203	11.5349	pos	Niveusin C	HMDB0034474	Lipids and lipid-like molecules	Prenol lipids	Terpene lactones		C09517	39.3	6.1	M+NH4	C20H26O7	4.19244	2.81104	0.00086125	0.00496721	-2.36056	0.194716	73765.1	378835	25730.3	36024.4	86717.4	113685	25319.5	155114	311144	511644	381832	466018	112944	489427
10.20_805.5608m/z	805.561	10.1959	neg	PG(O-16:0/20:2(11Z,14Z))	LMGP04020013	Lipids and lipid-like molecules	Glycerophospholipids	Glycerophosphoglycerols			39.9	5.76	M+FA-H	C42H81O9P	0.987054	2.81082	0.00441197	0.0162707	7.85817	232.03	329175	1418.68	235278	143268	77904.9	381646	661176	475778	1186.64	2982.61	1027.11	1.03932e-06	1.03932e-06	3315.7
9.10_371.2572m/z	371.257	9.09968	pos	3-Oxo-4,6-choladienoic acid	5463	Lipids and lipid-like molecules	Steroids and steroid derivatives	Bile acids, alcohols and derivatives			53.4	77.1	M+H	C24H34O3	-2.2232	2.80308	0.0270043	0.0642681	4.43395	21.6148	409636	18951.6	145265	68923.4	63305.3	527271	915319	737734	18196.2	13343.6	27086.6	16508.2	17848.5	20726.6
1.94_279.1004m/z	279.1	1.94438	pos	Glutamylmethionine	HMDB0028825	Organic acids and derivatives	Carboxylic acids and derivatives	Amino acids, peptides, and analogues			51	60.9	M+H	C10H18N2O5S	-1.82369	2.79559	4.27432e-05	0.000598859	-3.24797	0.10526	32988.5	313400	22283.9	40037.7	33977.9	56698.7	18071.5	26861.4	171019	388463	270046	408026	398602	244244
7.49_388.2604n	371.257	7.48673	pos	3alpha-Hydroxy-12-oxo-5beta-chol-8(14)-en-24-oic Acid	LMST04010381	Unclassified	Unclassified	Unclassified			51.8	67.9	M+H-H2O, M+NH4	C24H36O4	-2.37466	2.79258	0.0143479	0.0396342	2.91405	7.5373	417695	55417.1	230524	210980	129838	362238	871035	701557	63179.9	46651.3	58030.6	47882.2	66035.4	50723.1
10.88_326.2084n	349.198	10.8774	pos	2,3-Dinor-8-iso-PGF2alpha	LMFA03110010	Lipids and lipid-like molecules	Fatty Acyls	Eicosanoids	**	C14794	47	41.2	M+NH4, M+Na, M+H	C18H30O5	-2.70336	2.7904	8.75975e-07	5.19781e-05	-2.29423	0.203876	65228.9	319944	79924.2	83761.6	119684	51110.7	14794.2	42099.2	371553	316866	326902	241910	356061	306370
0.69_342.1153n	381.078	0.685717	pos	Sucrose	137	Organic oxygen compounds	Organooxygen compounds	Carbohydrates and carbohydrate conjugates	**	C00089	45.7	33.5	M+Na, M+K	C12H22O11	-2.7589	2.77337	0.00239984	0.0104649	-2.15471	0.224578	87409.6	389217	102260	29577.4	42989.6	92307.4	98329.7	158993	480802	234972	689904	313763	218607	397256
7.11_513.3437m/z	513.344	7.1088	neg	Arapaimol-B	LMST04030005	Lipids and lipid-like molecules	Sterol Lipids	Bile acids and derivatives			50	55.6	M+FA-H	C27H48O6	0.947487	2.76417	0.000549164	0.00364512	1.45568	2.74285	452558	164995	516525	484308	253559	357771	463356	639828	234730	146905	202766	103300	159506	142764
4.75_278.1634n	323.161	4.7479	neg	keratan sulfate I	HMDB0062483	Benzenoids	Phenol ethers	Anisoles			42.1	13.7	M-H, M+FA-H	C15H22N2O3	1.13483	2.73893	1.49675e-10	4.82551e-07	-3.62942	0.0808043	21038.5	260364	22811.1	29291.2	32230.9	15572.9	9820.51	16504.4	250390	274099	277397	225291	277877	257127
7.40_407.1747m/z	407.175	7.40003	neg	WIN 55212-2	43434	Unclassified	Unclassified	Unclassified			36.4	0	M-H2O-H	C27H26N2O3	-4.23677	2.73638	0.00127331	0.00654613	1.05256	2.07421	561654	270780	778795	494148	557677	697433	386451	455421	331868	310857	325353	227041	233109	196453
5.62_468.3062m/z	468.306	5.618	pos	PA(19:1(9Z)/0:0)	LMGP10050025	Lipids and lipid-like molecules	Glycerophospholipids	Glycerophosphates			46.1	38.9	M+NH4	C22H43O7P	-4.98545	2.71934	0.000102691	0.00109748	1.65217	3.14306	388882	123727	491080	429841	455176	412826	200728	343640	115237	129410	124442	111263	139049	122961
6.39_314.1147n	315.122	6.38962	pos	7,2'-Dihydroxy-5,8-dimethyl-4',5'-methylenedioxyflavan	LMPK12020251	Unclassified	Unclassified	Unclassified			49.2	52.4	M+H-H2O, M+H	C18H18O5	-2.19856	2.71464	0.0156696	0.0423737	-1.08245	0.472228	322545	683029	428474	71134.2	160248	319449	678979	276986	710517	669612	776912	949710	696548	294875
13.55_315.2885m/z	315.288	13.5525	pos	19-hydroxy-nonadecanoic acid	LMFA01050072	Lipids and lipid-like molecules	Fatty Acyls	Fatty Acids and Conjugates			51.3	63.1	M+H	C19H38O3	-2.89368	2.71411	0.043967	0.0934545	-1.54006	0.343872	194286	564994	99508.2	276765	131008	15004.9	432279	211149	756669	980846	917262	110840	317065	307284
5.94_348.1432m/z	348.143	5.94313	pos	beta-Hydroxy-2',6'-dimethoxy-3',4'-methylenedioxydihydrochalcone	LMPK12120589	Unclassified	Unclassified	Unclassified			51.9	66.4	M+NH4	C18H18O6	-2.86659	2.69735	0.000842612	0.00489474	-0.686132	0.621518	436744	702706	385797	453289	530523	370835	381888	498133	727614	828319	758604	490498	771704	639496
0.70_119.0584n	120.065	0.6996	pos	AMINOHYDROXYBUTYRIC ACID	44197	Unclassified	Unclassified	Unclassified			56.4	88.7	M+H-H2O, M+H	C4H9NO3	1.41554	2.69614	0.000882277	0.00506532	-0.8084	0.571015	364222	637850	422022	452781	482684	335803	262942	229099	775075	657248	582472	499915	599060	713329
0.70_104.0708m/z	104.071	0.6996	pos	γ-Aminobutryic acid	279	Unclassified	Unclassified	Unclassified			58.1	97.5	M+H	C4H9NO2	1.88545	2.69593	0.00561966	0.0194978	-1.45244	0.365403	174685	478063	322535	229771	225408	98314.2	89339.5	82743.9	373616	655459	697679	414578	199148	527895
7.74_379.2946m/z	379.295	7.73763	pos	N-myristoyl lysine	LMFA08020264	Lipids and lipid-like molecules	Fatty Acyls	Fatty amides			54.3	79	M+Na	C20H40N2O3	4.08588	2.69343	0.00384674	0.0147369	1.71843	3.29079	454194	138020	389154	648481	695513	282924	185626	523467	152511	198047	163464	107669	95186.9	111241
1.51_153.0404m/z	153.04	1.50808	pos	Xanthine	HMDB0000292	Organoheterocyclic compounds	Imidazopyrimidines	Purines and purine derivatives	***	C00385	53.3	74.3	M+H	C5H4N4O2	-1.99429	2.6901	0.0413833	0.0890636	-0.743872	0.597135	530857	889007	485996	443455	773721	338016	571575	572378	947792	955723	939727	561033	483017	1.44675e+06
8.65_482.3288m/z	482.329	8.64765	pos	N-(14Z-tricosenoyl) taurine	LMFA08020259	Lipids and lipid-like molecules	Fatty Acyls	Fatty amides			40.6	24.6	M+Na	C25H49NO4S	2.8498	2.68893	0.00132021	0.00671287	5.16581	35.8974	294991	8217.62	353393	121046	222892	185777	317417	569421	18784.7	1966.82	21028.2	2059.32	2396.41	3070.23
7.80_332.2553n	333.263	7.80123	pos	18-hydroxy-9S,10R-dihydroxy-stearic acid	LMFA02000005	Lipids and lipid-like molecules	Fatty Acyls	Octadecanoids			44.7	29.1	M+H, M+NH4, M+H-H2O	C18H36O5	-2.89533	2.68769	0.000334234	0.00256768	1.76223	3.39223	380035	112031	225817	463596	359368	494846	246484	490097	102419	116212	145192	110829	103142	94390.5
6.70_512.2689m/z	512.269	6.7001	neg	Sulfoglycolithocholate	LMST05030004	Lipids and lipid-like molecules	Steroids and steroid derivatives	Bile acids, alcohols and derivatives		C11301	39.5	0.142	M-H	C26H43NO7S	0.307984	2.68098	0.00221553	0.0098432	2.19828	4.58931	365511	79644	409923	121143	237259	591399	368094	465249	46480.6	133429	104264	27965.7	61744.9	103979
4.50_295.1648m/z	295.165	4.5024	pos	3'-Deaminofusarochromanone	HMDB0041328	Organoheterocyclic compounds	Benzopyrans	1-benzopyrans			45.4	31.6	M+NH4	C15H19NO4	-1.69473	2.67952	2.29732e-05	0.000397965	-1.09142	0.469299	217923	464358	247626	275939	277453	200324	118784	187411	444043	514158	473259	412231	536675	405783
10.11_466.3283n	484.362	10.1123	pos	1beta,3alpha,7alpha,12alpha-Tetrahydroxy-5beta-cholestan-26-oic acid	LMST04030047	Unclassified	Unclassified	Unclassified			46.7	42.7	M+NH4, M+Na, M+H-H2O	C27H46O6	-2.4726	2.6632	0.0131423	0.0370154	4.88024	29.4508	340156	11550	259042	181357	136362	289754	304559	869862	15559.3	11476.3	13153.2	4253.12	15230.9	9626.94
6.65_436.2684m/z	436.268	6.6497	pos	21-Acetoxy-11beta,17-dihydroxy-6alpha-methylpregn-4-ene-3,20-dione	70751	Unclassified	Unclassified	Unclassified			38.4	0	M+NH4	C24H34O6	-2.41033	2.66264	7.67606e-05	0.000898824	2.92933	7.61755	291179	38224.8	397094	316278	358789	295137	120953	258823	31813	42912.5	45871.2	33431.2	41598.7	33722
7.38_511.3280m/z	511.328	7.3831	neg	3alpha,7alpha,12alpha,26-tetrahydroxy-5alpha-cholestan-27-oic acid	LMST04030185	Lipids and lipid-like molecules	Sterol Lipids	Bile acids and derivatives			47.3	44.8	M+FA-H	C27H46O6	0.69581	2.65393	0.000589872	0.00381281	1.50589	2.84	412878	145380	454624	426327	255910	274008	467077	599324	173717	127726	175307	98898.5	161358	135272
11.16_292.2394n	293.247	11.1564	pos	5a-Androstane-3a,17a-diol	HMDB0000458	Unclassified	Unclassified	Unclassified			46.6	40.2	M+H, M+Na	C19H32O2	-2.97864	2.6427	0.00193019	0.00889694	-2.25767	0.209109	71746.9	343108	102899	85498.4	90977.3	84785.5	18803.2	47517.7	575183	372294	451255	216145	150193	293578
9.08_409.2939m/z	409.294	9.08353	pos	1b,3a,12a-Trihydroxy-5b-cholanoic acid	5315	Lipids and lipid-like molecules	Steroids and steroid derivatives	Bile acids, alcohols and derivatives			47.5	41.5	M+H	C24H40O5	-2.27857	2.64204	0.0132137	0.0371699	7.70983	209.359	320658	1531.62	113757	12036.7	152571	600750	444940	599894	2004.77	814.811	2013.56	1748.44	1227.2	1380.94
6.39_376.1039m/z	376.104	6.39082	neg	Maculosine	68524	Unclassified	Unclassified	Unclassified			39.3	0	M+FA-H	C17H17NO6	0.447746	2.63989	0.0173328	0.0457958	-0.921436	0.527983	384957	729109	395294	129471	219780	396483	807998	360717	748618	756286	781654	972479	706410	409205
2.92_206.0443m/z	206.044	2.91605	pos	6-Hydroxykynurenic acid	67010	Organoheterocyclic compounds	Quinolines and derivatives	Quinoline carboxylic acids		C08480	52.1	65.4	M+H	C10H7NO4	-2.2682	2.63694	0.00321737	0.0129791	-1.43729	0.36926	170721	462333	220827	98912.5	253099	151655	103683	196150	237524	360657	569789	734573	389424	482032
1.10_124.0392m/z	124.039	1.10468	pos	Picolinic acid	HMDB0002243	Organoheterocyclic compounds	Pyridines and derivatives	Pyridinecarboxylic acids and derivatives	***	C10164	43.5	25.4	M+H	C6H5NO2	-1.06181	2.62968	0.048631	0.100813	-0.376451	0.77033	1.28348e+06	1.66615e+06	974851	1.04129e+06	1.02501e+06	1.5235e+06	1.80347e+06	1.33277e+06	1.77947e+06	1.42332e+06	1.82459e+06	1.69117e+06	1.30611e+06	1.97223e+06
12.00_224.2136n	269.212	12.0002	neg	3,7,11-Trimethyl-6E,10-dodecadien-1-ol	LMFA05000145	Lipids and lipid-like molecules	Fatty Acyls	Fatty alcohols			41.7	12.9	M-H, M+FA-H	C15H28O	-2.05804	2.61605	0.019245	0.0495487	-2.27656	0.206389	79430.6	384859	22451.3	64325.9	114402	13951.1	216233	45219.9	363263	260802	853867	120449	245467	465308
11.95_326.2447n	344.279	11.9541	pos	8-methoxy-13-hydroxy-9,11-octadecadienoic acid	LMFA01080002	Lipids and lipid-like molecules	Fatty Acyls	Fatty Acids and Conjugates			53.3	74.7	M+H, M+Na, M+NH4	C19H34O4	-3.24198	2.61111	0.00763807	0.0245542	-1.6138	0.326738	142752	436902	68482.3	80700	400015	127366	122884	57066.9	554746	668301	359189	524670	206966	307542
10.79_440.3278n	441.335	10.7912	pos	Camelledionol	HMDB0035730	Lipids and lipid-like molecules	Prenol lipids	Triterpenoids			49.7	59.1	M+H-H2O, M+H	C29H44O3	-2.85519	2.6053	0.0134771	0.0377645	1.08986	2.12853	577449	271290	391669	490959	348675	951261	761614	520516	409380	343353	246398	168307	272362	187937
5.20_208.1096n	209.117	5.20132	pos	(Z)-3-Oxo-2-(2-pentenyl)-1-cyclopenteneacetic acid	HMDB0030197	Organic oxygen compounds	Organooxygen compounds	Carbonyl compounds			53.6	72.5	M+H-H2O, M+H	C12H16O3	-1.72694	2.59855	0.00386868	0.0147994	-0.73501	0.600814	427039	710767	515556	441056	540542	439968	247832	377279	692594	904041	590703	683501	875876	517890
6.51_411.2393m/z	411.239	6.51095	neg	Cortolone	HMDB0003128	Lipids and lipid-like molecules	Steroids and steroid derivatives	Hydroxysteroids	**	C05481	42.5	21	M+FA-H	C21H34O5	1.27375	2.59503	6.23158e-06	0.000168962	2.13956	4.40629	292636	66413.3	286400	350546	279920	383750	215355	239844	71383.2	74183.9	66888.9	62920.9	63820	59282.8
0.75_136.0615m/z	136.062	0.754983	pos	Adenine	HMDB0000034	Organoheterocyclic compounds	Imidazopyrimidines	Purines and purine derivatives	***	C00147	51.8	65.9	M+H	C5H5N5	-1.81682	2.59018	0.00860083	0.0268721	1.78904	3.45585	401323	116129	702335	203293	161720	583983	420787	335822	167088	123496	101330	75133.4	110617	119107
12.07_481.3157n	482.323	12.0684	pos	LysoPE(18:0/0:0)	HMDB0011130	Lipids and lipid-like molecules	Glycerophospholipids	Glycerophosphoethanolamines			56.6	88.2	M+H, M+Na	C23H48NO7P	-2.29666	2.5821	0.0033577	0.01336	-1.21884	0.429628	195457	454946	150827	144288	427239	7405.42	226503	216481	462458	576512	541901	419504	324901	404397
8.35_389.2675m/z	389.268	8.35368	pos	7a-Hydroxy-3-oxo-4-cholenoic acid	5457	Unclassified	Unclassified	Unclassified			52	73	M+H	C24H36O4	-2.83224	2.58027	0.00464649	0.0168908	3.00927	8.05156	318696	39581.9	248128	193043	109550	302555	420086	638813	36329	28203.6	42483.7	45969.2	48180.4	36325.5
8.68_431.2761m/z	431.276	8.67928	pos	3alpha,15beta,18-Trihydroxy-5beta-cholan-24-oic Acid	LMST04010112	Unclassified	Unclassified	Unclassified			41.6	14.9	M+Na	C24H40O5	-1.62513	2.57054	0.0259717	0.0623269	6.10804	68.9768	332203	4816.15	220060	27588.8	20743.3	348939	599364	776522	4013.92	4280.2	8254.24	3837.43	3809.33	4701.79
7.93_333.2414m/z	333.241	7.9349	pos	21-hydroxypregnenolone	7002	Lipids and lipid-like molecules	Steroids and steroid derivatives	Hydroxysteroids	**	C05485	54.6	80.4	M+H	C21H32O3	-2.94568	2.56889	0.0408105	0.0882185	3.73915	13.3536	376511	28195.5	183930	227054	98328.9	354052	1.09559e+06	300113	25861.7	20915.6	32543.3	21797.8	38087.3	29967.6
1.22_196.0964m/z	196.096	1.21557	pos	2-(2,6-dihydroxy-3,4-dimethoxycyclohexylidene)acetonitrile	HMDB0125517	Organic oxygen compounds	Organooxygen compounds	Alcohols and polyols			48.1	45.5	M+H-H2O	C10H15NO4	-2.14582	2.56427	0.00466767	0.0169487	-0.553874	0.681189	597010	876424	527103	508621	805866	771133	462944	506392	899219	811744	901701	1.02463e+06	932410	688843
7.69_721.3963m/z	721.396	7.69093	neg	Myxochromide S1	71045	Unclassified	Unclassified	Unclassified			38.4	0	M-H	C38H54N6O8	4.47373	2.5605	2.66132e-05	0.000436523	7.07118	134.474	223909	1665.07	244722	313702	118360	290712	162900	213056	1660.76	1548.91	1.03932e-06	1.03932e-06	4814.29	1966.48
10.81_515.3046m/z	515.305	10.8094	neg	Probucol	HMDB0015537	Benzenoids	Benzene and substituted derivatives	Phenylpropanes		C07373	41.5	30.6	M-H	C31H48O2S2	4.47804	2.55826	0.0202161	0.0513741	2.65355	6.29215	363046	57698.3	387848	125896	106660	749914	194452	613507	40417.6	113813	52744.6	31371.3	42707.9	65135.4
5.09_331.1189m/z	331.119	5.09257	neg	Tupichinol A	LMPK12020006	Lipids and lipid-like molecules	Polyketides	Flavonoids			51.8	62.8	M+FA-H	C17H18O4	0.602094	2.52955	0.00806133	0.0256253	-0.574706	0.671423	548112	816344	437700	514792	762803	476298	719522	377559	1.01692e+06	796061	756927	643095	847502	837560
6.48_317.1970m/z	317.197	6.47635	neg	5-methyl-tetradecanedioic acid	LMFA01170020	Lipids and lipid-like molecules	Fatty Acyls	Fatty Acids and Conjugates			47.7	42.3	M+FA-H	C15H28O4	0.0753614	2.52268	6.55357e-05	0.000798984	3.29985	9.84813	248128	25195.5	219911	391634	239030	291366	163668	183160	19447.5	32586.3	20550.6	31662.4	24650.5	22275.4
4.22_313.1713n	336.155	4.21633	pos	N-(3-oxo-dodecanoyl)-homoserine thiolactone	LMFA08020241	Lipids and lipid-like molecules	Fatty Acyls	Fatty amides			38.2	0	M+H-H2O, M+Na	C16H27NO3S	0.415998	2.52192	0.000549874	0.00364609	1.44877	2.72974	381597	139792	431389	462333	462600	396031	148819	388408	137896	149960	137465	127760	155672	130000
0.81_164.0470n	182.081	0.81035	pos	9-hydroxy-7E-Nonene-3,5-diynoic acid	LMFA01030721	Lipids and lipid-like molecules	Fatty Acyls	Fatty Acids and Conjugates			49.7	52.7	M+H-H2O, M+NH4	C9H8O3	-2.11405	2.51428	0.0347363	0.0778668	-0.496531	0.708809	764448	1.0785e+06	555202	1.15848e+06	1.02202e+06	557586	753022	540382	1.06193e+06	1.19556e+06	935176	840949	1.1577e+06	1.27966e+06
8.40_300.1467n	301.154	8.40425	pos	Bifenazate	72390	Unclassified	Unclassified	Unclassified			38.7	0.678	M+H, M+Na	C17H20N2O3	-2.42746	2.5013	2.14797e-05	0.00037934	-7.74004	0.00467752	1005.75	215018	407.869	1.03932e-06	403.922	174.572	2515.68	2532.46	251477	231151	202640	112995	318688	173159
4.50_174.0547m/z	174.055	4.5024	pos	xi-2,3-Dihydro-2-oxo-1H-indole-3-acetic acid	HMDB0035514	Organoheterocyclic compounds	Indoles and derivatives	Indolyl carboxylic acids and derivatives			51	67.7	M+H-H2O	C10H9NO3	-1.23038	2.49529	0.00276765	0.011622	-2.98745	0.126092	36324.3	288078	10101.4	4845.23	14685.2	41662.7	120871	25780.6	31790.4	427086	432765	275931	222375	338521
6.26_527.3230m/z	527.323	6.25585	neg	24R-methylcholest-22E-en-3beta,4beta,5alpha,6alpha,8beta,14alpha,15alpha,25R,26-nonol	84030	Lipids and lipid-like molecules	Sterol Lipids	Sterols			37.6	0	M-H	C28H48O9	0.875379	2.48665	0.00121321	0.00633669	1.86359	3.63913	333126	91540	380175	306928	188031	223421	346251	553949	106486	95783.4	99691.8	56890	122614	67775.1
12.02_325.2364m/z	325.236	12.0202	pos	13-hydroxy-9-methoxy-10-oxooctadec-11-enoic acid	LMFA02000288	Lipids and lipid-like molecules	Fatty Acyls	Octadecanoids			55.1	83.5	M+H-H2O	C19H34O5	-2.66383	2.48589	0.00913126	0.0280891	-2.12329	0.229523	81551.2	355308	164319	52673.5	183813	60114	12494.8	15893.8	427617	650258	355239	391198	70011.7	237526
8.79_958.5111n	959.518	8.79103	pos	Soyasaponin V	HMDB0039517	Lipids and lipid-like molecules	Prenol lipids	Terpene glycosides			57	92.6	M+H, M+Na	C48H78O19	-2.76442	2.4833	0.000363972	0.00272771	-2.93706	0.130574	35245.8	269929	120239	2637.14	39485.4	46010.1	1027.26	2075.27	155403	427854	218216	327168	288170	202764
7.66_202.1201n	203.127	7.6559	pos	2-Ethylsuberic acid	HMDB0059708	Lipids and lipid-like molecules	Fatty Acyls	Fatty acids and conjugates			48.5	46.9	M+H-H2O, M+H	C10H18O4	-1.9381	2.47394	1.50937e-07	1.96254e-05	-3.29361	0.101982	22909.8	224645	30630.3	26080.5	31220.1	19475.3	15027.6	15025.3	182065	255471	193264	211217	280935	224920
10.10_459.2735m/z	459.274	10.1012	neg	Hydrocortisone caproate	LMST02030129	Lipids and lipid-like molecules	Fatty Acyls	Fatty acid esters		C13422	39.6	8.58	M-H	C27H40O6	-3.65522	2.47057	0.00354006	0.013867	4.129	17.4966	267346	15279.9	176047	132219	112525	270539	528370	384378	18691.8	15988.9	16426.2	4435.49	10683.6	25453.6
8.42_489.3226m/z	489.323	8.4242	neg	(3beta,5alpha,6alpha,7beta,14alpha,22E,24R)-5,6-Epoxyergosta-8,22-diene-3,7,14-triol	HMDB0032691	Lipids and lipid-like molecules	Steroids and steroid derivatives	Ergostane steroids			50.7	56.9	M+FA-H	C28H44O4	0.883874	2.46758	0.00317579	0.0128699	-1.78095	0.290991	100572	345619	33597.5	58651.4	72388.2	43442.7	91892.3	303461	541465	234478	384151	278957	392557	242109
7.67_595.2344m/z	595.234	7.67408	neg	Tetragastrin	HMDB0005775	Organic acids and derivatives	Carboxylic acids and derivatives	Amino acids, peptides, and analogues			38.6	0.116	M-H	C29H36N6O6S	-0.11374	2.46054	5.10597e-05	0.000668871	3.40912	10.623	241392	22723.6	137285	239503	365099	258053	264362	184051	29419.3	16819.8	11189	5909.2	21249.6	51754.7
6.97_348.1202m/z	348.12	6.97227	neg	Indoleacetyl glutamine	HMDB0013240	Organic acids and derivatives	Carboxylic acids and derivatives	Amino acids, peptides, and analogues			39.4	0.0802	M+FA-H	C15H17N3O4	0.193998	2.45656	1.81963e-08	6.43882e-06	-10.6276	0.000632093	124.526	197006	1.03932e-06	17.6898	729.467	1.03932e-06	1.03932e-06	1.03932e-06	202905	221889	174097	189877	237148	156120
5.01_493.2801m/z	493.28	5.00738	pos	Ceanothine C	HMDB0029340	Organic acids and derivatives	Carboxylic acids and derivatives	Amino acids, peptides, and analogues			46.1	35.4	M+Na	C26H38N4O4	3.33148	2.45116	0.000121161	0.00123701	-2.93755	0.13053	32806.8	251335	24084.5	25627.4	55039.1	48546.9	19022.8	24520.1	204101	214688	283043	366967	125123	314089
9.72_450.3348n	495.333	9.71912	neg	3beta,7alpha,12alpha-Trihydroxy-5alpha-cholestan-26-oic acid	LMST04030046	Unclassified	Unclassified	Unclassified			50.4	61.8	M-H, M+FA-H	C27H46O5	0.5973	2.44809	0.00019087	0.00171199	2.58383	5.99528	263530	43956.2	206776	289996	214235	206283	441481	222409	53837.9	32526.5	55403.3	19281.4	48006.5	54681.9
9.12_405.2626m/z	405.263	9.11528	pos	6β,12α-Dihydroxy-3-oxochol-4-en-24-oic Acid	42854	Unclassified	Unclassified	Unclassified			53.9	77.7	M+H	C24H36O5	-2.42655	2.4472	0.00321056	0.0129656	2.27072	4.82565	309537	64144.1	354109	179097	143329	258757	347753	574175	76619.5	36964.8	78598.5	62909	70014.7	59758.2
10.34_306.1833n	305.176	10.3417	neg	Di-n-pentyl phthalate	69951	Unclassified	Unclassified	Unclassified			39.1	0	M-H2O-H, M-H	C18H26O4	0.727996	2.43888	0.00921215	0.0282767	2.15271	4.44661	348559	78387.6	179219	663193	488987	346838	106919	306200	56900.7	123050	49191.6	60252.2	91589.7	89341.7
8.40_432.3233n	415.32	8.40425	pos	3beta,7alpha-dihydroxycholest-5-en-27-oic acid	LMST04030148	Lipids and lipid-like molecules	Sterol Lipids	Bile acids and derivatives			51.7	72.4	M+H-H2O, M+H, M+Na	C27H44O4	-1.48596	2.43531	7.20126e-05	0.000856711	1.21261	2.31756	371147	160146	408233	366370	263860	322452	447071	418897	216974	138593	189284	99770.2	172743	143511
11.42_327.2520m/z	327.252	11.4184	pos	12,13-dihydroxy-11-methoxy-9-octadecenoic acid	LMFA01080006	Lipids and lipid-like molecules	Fatty Acyls	Fatty Acids and Conjugates			51.5	65.6	M+H-H2O	C19H36O5	-2.927	2.42896	0.00176646	0.00831667	-3.05777	0.120094	32851.4	273548	32657.1	29264.7	67731.1	36202.8	13634.2	17618.8	271570	420594	224931	443413	79710	201072
8.94_448.3180n	431.315	8.93593	pos	Asperagenin	HMDB0034293	Lipids and lipid-like molecules	Prenol lipids	Triterpenoids			54	80.6	M+H-H2O, M+H	C27H44O5	-1.98202	2.42374	0.0197114	0.0504361	4.51508	22.8651	296718	12976.9	298727	126836	74368.4	196963	311626	771790	15037.8	12204.2	18218.6	5758.56	16219.5	10422.8
7.82_331.2491m/z	331.249	7.81998	neg	12-hydroxyheptadecanoic acid	HMDB0061663	Lipids and lipid-like molecules	Fatty Acyls	Fatty acids and conjugates			47.7	41.3	M+FA-H	C17H34O3	0.428559	2.40992	0.00237076	0.010375	1.55914	2.94678	357382	121279	221396	508513	397622	465912	147368	403480	109287	129489	152070	123872	109882	103072
1.20_252.1084m/z	252.108	1.20172	pos	5'-Deoxyadenosine	63895	Nucleosides, nucleotides, and analogues	5'-deoxyribonucleosides	Unclassified		C05198	54.2	86.5	M+H	C10H13N5O3	-2.85517	2.4016	0.0417596	0.0896822	0.994155	1.99191	621228	311875	1.02633e+06	231441	339630	549717	714537	865714	409945	344725	412152	187362	168784	348283
9.29_912.5058n	913.513	9.29483	pos	Soyasaponin II	HMDB0034650	Lipids and lipid-like molecules	Prenol lipids	Terpene glycosides		C12081	52.6	70.7	M+H, M+Na, M+H-H2O	C47H76O17	-2.68735	2.39919	0.000936699	0.00527445	-2.0932	0.23436	69433.9	296270	145107	13483	138330	104735	2933.37	12014.9	183323	424538	218413	357324	369299	224724
8.87_301.0997m/z	301.1	8.87178	pos	Dibenz[a,h]anthracene	69967	Unclassified	Unclassified	Unclassified			37.8	0	M+Na	C22H14	3.39692	2.38735	7.92485e-05	0.000916856	-8.93951	0.00203676	412.5	202528	1.03932e-06	1.03932e-06	753.12	1.03932e-06	1721.88	1.03932e-06	133616	253520	200839	189033	114386	323772
1.14_337.0444m/z	337.044	1.13592	neg	Imidazoleacetic acid ribotide	HMDB0006032	Organic oxygen compounds	Organooxygen compounds	Carbohydrates and carbohydrate conjugates	**	C04437	47.2	38.7	M-H	C10H15N2O9P	0.404877	2.3834	0.00056601	0.00371317	-1.67418	0.313343	97216.5	310256	97391.2	122092	71596	195893	66601.7	29725.5	285521	311607	483739	274364	263490	242814
1.15_174.1233m/z	174.123	1.14622	pos	L-NIO	62971	Unclassified	Unclassified	Unclassified			41.2	16.9	M+H	C7H15N3O2	-2.30942	2.38332	0.00965566	0.0292972	1.69149	3.2299	365318	113105	456666	210066	258755	350630	687225	228562	61279.5	220192	156930	115028	65544.9	59655.1
9.72_221.1530m/z	221.153	9.72113	pos	Tetradecan-7,9-diynoic acid	LMFA01031094	Lipids and lipid-like molecules	Fatty Acyls	Fatty Acids and Conjugates			54.9	81.9	M+H	C14H20O2	-2.77773	2.38107	0.00103723	0.00566573	2.86229	7.27169	248734	34205.8	322100	269252	48891.4	179005	344855	328302	40490.3	33897.1	33233.2	29910.7	27636.4	40067.2
10.12_465.3219m/z	465.322	10.1168	neg	Dihomomurideoxycholic acid	LMST04020040	Lipids and lipid-like molecules	Sterol Lipids	Bile acids and derivatives			40.1	2.57	M+FA-H	C26H44O4	-0.52111	2.35727	0.00625645	0.021109	4.93972	30.6906	248427	8094.55	215886	173422	119717	220296	172306	588932	11759.7	9681.29	7978.54	2668.48	8750.6	7728.67
11.53_210.1615n	193.158	11.5349	pos	8-tridecynoic acid	LMFA01030601	Lipids and lipid-like molecules	Fatty Acyls	Fatty Acids and Conjugates			53.3	73.1	M+H-H2O, M+H	C13H22O2	-2.07819	2.34761	0.0048676	0.0174973	-2.82759	0.140868	39131.3	277787	23678.1	25391.2	46623.8	54059.4	28847.3	56187.7	166963	481658	231968	405195	43001.5	337937
1.52_242.1017m/z	242.102	1.52195	pos	Osmaronin	HMDB0032769	Lipids and lipid-like molecules	Fatty Acyls	Fatty acyl glycosides			50.6	58.9	M+H-H2O	C11H17NO6	-2.4072	2.34759	0.000201449	0.00177937	-1.67865	0.312375	88325.9	282756	68386.4	96241.3	227867	50054.3	39840	47566.3	333182	304451	272933	231752	321053	233166
1.10_192.1590m/z	192.159	1.10468	pos	Nonanoic acid, 8-hydroxy-, (R)-; (-)-(R)-8-Hydroxynonanoic acid	74639	Unclassified	Unclassified	Unclassified			38.8	0	M+NH4	C9H18O3	-2.6933	2.34254	8.34737e-07	5.05652e-05	-12.0732	0.000232055	42.8742	184759	41.3567	54.2854	18.6971	30.3592	75.4942	37.0526	166085	235678	126700	194902	226967	158223
6.63_514.2844m/z	514.284	6.63088	neg	Taurallocholic acid	LMST05040019	Lipids and lipid-like molecules	Steroids and steroid derivatives	Bile acids, alcohols and derivatives			49.4	53.3	M-H	C26H45NO7S	-0.0916287	2.33849	0.0211415	0.0531901	2.95529	7.75589	300139	38698.2	145723	53562.6	90151	573024	391207	547168	14437.5	59371.5	57201.1	11933.5	35167.4	54078.2
13.57_338.3043m/z	338.304	13.5687	pos	9(10),12(13),15(16)-trimethylene-octadecanoic acid	LMFA01140058	Lipids and lipid-like molecules	Fatty Acyls	Fatty Acids and Conjugates			40.2	8.25	M+NH4	C21H36O2	-3.31428	2.32692	0.00806811	0.0256384	-3.73901	0.0748937	18294.8	244277	7669.41	14442.3	69277.6	1118.27	8467.74	8793.62	325893	435051	409527	62945.1	86746.5	145499
8.97_440.3644n	441.372	8.9679	pos	Myricolal	HMDB0033257	Lipids and lipid-like molecules	Prenol lipids	Sesterterpenoids			52.6	72.2	M+H-H2O, M+H	C30H48O2	-2.33069	2.32618	0.000643931	0.00404323	-2.13655	0.227423	61848.6	271954	137949	21228.7	111397	79129.7	7120.49	14267.4	172961	400926	216412	345204	293841	202381
10.59_371.1897m/z	371.19	10.5922	neg	2-Dodecylbenzenesulfonic acid	HMDB0031031	Benzenoids	Benzene and substituted derivatives	Benzenesulfonic acids and derivatives			39	2.26	M+FA-H	C18H30O3S	-0.233356	2.31964	0.0068503	0.0226207	-2.64129	0.160285	43288.1	270069	77222.9	62137.2	66792.2	30096	6065.88	17414.2	539076	283523	343701	154376	81032.2	218708
8.37_407.2784m/z	407.278	8.37037	pos	3β,7α,12α-Trihydroxychol-5-en-24-oic Acid	42812	Unclassified	Unclassified	Unclassified			50.4	58.6	M+H	C24H38O5	-1.99508	2.31825	0.01418	0.0392976	2.60733	6.09375	296348	48631.4	250265	125282	83142.9	244010	459854	615533	37629.7	28392.2	39330.1	71075	57278.3	58083.2
2.70_222.1361n	223.143	2.70155	pos	3-Hydroxymonoethylglycinexylidide	HMDB0060678	Organic acids and derivatives	Carboxylic acids and derivatives	Amino acids, peptides, and analogues	**	C16572	40.2	6.45	M+H, M+K	C12H18N2O2	-3.06405	2.31129	0.00783977	0.025072	-1.10446	0.465077	196044	421531	222657	234842	280651	191178	142827	104110	339802	272525	711334	363765	453168	388589
0.84_309.0126m/z	309.013	0.838017	pos	Mevalonate-PP	74705	Lipids and lipid-like molecules	Fatty Acyls	Fatty Acids and Conjugates			48.6	49.3	M+H	C6H14O10P2	-2.91883	2.30004	0.00323978	0.0130353	-3.88739	0.0675738	15420.2	228198	22215.2	17475.9	15259.6	17804.3	5252.58	14513.7	222150	260297	445840	230167	24407.8	186327
9.75_417.3351m/z	417.335	9.74968	pos	7alpha,12alpha-Dihydroxycholest-4-en-3-one	84844	Unclassified	Unclassified	Unclassified			54.7	85.9	M+H	C27H44O3	-2.94912	2.29646	0.000296515	0.00235653	1.92462	3.79638	263513	69411.6	225975	322721	170933	240587	403515	217346	100511	61814.9	90425.7	33348.2	60256.1	70114.2
7.34_377.2792m/z	377.279	7.3366	pos	N-physeteroyl lysine	LMFA08020263	Lipids and lipid-like molecules	Fatty Acyls	Fatty amides			52.9	73	M+Na	C20H38N2O3	4.96552	2.29109	0.00332142	0.0132698	2.47135	5.54561	270526	48782	359846	277871	466410	283355	60110	175564	53979.4	55222.2	59921.7	56146.5	30217.8	37204.7
11.53_224.1771n	225.184	11.5349	pos	3E,5Z-Tetradecadienoic acid	45793	Unclassified	Unclassified	Unclassified			38.5	0	M+H-H2O, M+H	C14H24O2	-2.50434	2.28712	0.00441723	0.0162818	-2.56441	0.169058	45744.2	270583	26281.8	28198	56324.4	61456.7	37146.3	65058.4	162093	449613	232118	396045	53051.7	330576
7.66_432.2405m/z	432.24	7.6559	pos	Undecylprodigiosin	69260	Unclassified	Unclassified	Unclassified			38.1	0	M+K	C25H35N3O	-1.71893	2.28562	1.86329e-05	0.000349259	2.07696	4.21917	236356	56019.6	308017	264065	239824	247936	136027	222267	59872.7	58023.8	70417.2	37316.3	50260.8	60226.8
0.66_306.9990m/z	306.999	0.655367	neg	(2E)-4-hydroxy-3-methylbut-2-en-1-yl trihydrogen diphosphate	LMPR01010009	Lipids and lipid-like molecules	Prenol lipids	Isoprenoids	**	C11811	39.1	2.06	M+FA-H	C5H12O8P2	0.34138	2.28502	0.00424209	0.0158153	-3.17461	0.110751	26453.2	238853	31130.7	31882.9	26284.7	15173.3	14204.2	40043.3	229719	295347	460235	214497	25412.9	207909
5.84_466.2924m/z	466.292	5.84458	neg	1-(2-methoxy-5Z-hexadecenyl)-sn-glycero-3-phosphoethanolamine	LMGP02060018	Lipids and lipid-like molecules	Glycerophospholipids	Glycerophosphoethanolamines			43	22.7	M-H	C22H46NO7P	-3.30997	2.28167	8.07467e-05	0.000927165	1.94997	3.86366	250573	64853.9	315357	284896	302255	267805	128653	204474	63428.2	72967.6	67132.9	58352.3	63641.4	63600.6
2.92_204.0296m/z	204.03	2.916	neg	Xanthurenic acid	5841	Organoheterocyclic compounds	Quinolines and derivatives	Quinoline carboxylic acids	**	C02470	55.8	84.5	M-H	C10H7NO4	-3.21823	2.27974	0.00133695	0.00677376	-2.27852	0.206109	53729.3	260684	56077.3	36330.2	120019	25137.2	31522	53289.7	123823	203953	312217	443582	212945	267587
8.69_481.3174m/z	481.317	8.69322	neg	Dihomo-beta-muricholic acid	LMST04020038	Lipids and lipid-like molecules	Sterol Lipids	Bile acids and derivatives			41.7	16	M+FA-H	C26H44O5	0.651301	2.26988	0.000506564	0.00343583	4.3606	20.5434	200469	9758.34	191780	125086	67124.4	224050	302011	292764	11281.1	8920.99	10118.4	5595.67	12709.9	9923.87
10.40_315.2520m/z	315.252	10.3977	pos	7S,10S-diHOME	96879	Lipids and lipid-like molecules	Fatty Acyls	Octadecanoids			50.5	60	M+H	C18H34O4	-2.98954	2.26805	0.00630115	0.0212302	-1.3519	0.391777	144089	367784	150453	151994	204115	211811	43861.3	102302	287713	634752	316341	372602	207173	388122
7.45_405.2627m/z	405.263	7.453	pos	7a,12a-Dihydroxy-3-oxo-4-cholenoic acid	5436	Lipids and lipid-like molecules	Steroids and steroid derivatives	Bile acids, alcohols and derivatives		C15568	54.4	80	M+H	C24H36O5	-2.10582	2.26476	0.01464	0.0402343	3.14363	8.83746	267842	30307.6	198185	101661	59318.7	228463	498468	520958	23262.7	23654	27534.7	37225.5	42537.2	27631.7
6.00_273.1710m/z	273.171	6.00152	neg	3-hydroxy-tetradecanedioic acid	LMFA01170094	Lipids and lipid-like molecules	Fatty Acyls	Fatty Acids and Conjugates			46.6	38.6	M-H	C14H26O5	0.863268	2.26363	0.0058703	0.0201601	0.811056	1.7545	490277	279440	531715	510975	466963	718882	412651	300476	255336	357766	229390	312804	290280	231066
9.72_326.2448n	309.242	9.72113	pos	11-methoxy-12,13-epoxy-9-octadecenoic acid	LMFA01080007	Lipids and lipid-like molecules	Fatty Acyls	Fatty Acids and Conjugates			52.2	68.4	M+H-H2O, M+NH4, M+H	C19H34O4	-2.76734	2.25887	0.0317584	0.0726183	-1.17964	0.441462	216955	491448	520869	186652	343654	199892	19919.6	30744.4	429815	568532	448052	805184	227481	469621
7.25_299.0860m/z	299.086	7.24603	neg	Coronene	73078	Unclassified	Unclassified	Unclassified			37.9	0	M-H	C24H12	-2.00216	2.25252	1.29624e-05	0.000274939	-9.74094	0.00116865	199.535	170739	54.0816	216.518	926.611	1.03932e-06	1.03932e-06	1.03932e-06	218579	160128	180749	78746.7	161735	224498
5.70_305.1291n	306.136	5.7001	pos	Zaleplon	HMDB0015097	Organoheterocyclic compounds	Diazines	Pyrimidines and pyrimidine derivatives		C07484	37.8	1.59	M+H, M+NH4, M+H-H2O	C17H15N5O	4.57221	2.25081	0.0300518	0.0695972	-1.74384	0.298574	106544	356843	99991.6	64914.9	211035	44985.2	157304	61033.4	145599	611512	244587	180660	267007	691693
9.63_313.2364m/z	313.236	9.63385	pos	7S,8S-DiHODE	35692	Lipids and lipid-like molecules	Fatty Acyls	Octadecanoids	**	C07354	54	79.8	M+H	C18H32O4	-2.88683	2.24474	0.000192703	0.00171939	2.1345	4.39084	237471	54083.4	202248	347070	279320	276542	127840	191808	47705.5	53067.7	46324.6	56527.5	58967.9	61907
10.12_465.2973m/z	465.297	10.1168	neg	LysoPA(i-20:0/0:0)	HMDB0114767	Lipids and lipid-like molecules	Glycerophospholipids	Glycerophosphates			39.1	1.25	M-H	C23H47O7P	-2.99058	2.23993	0.000320619	0.00249012	3.02228	8.12451	215702	26549.5	193573	246584	354604	210741	198131	90578.6	25784.1	12700.7	13021.4	38665.5	38587.7	30537.8
8.81_464.3140n	463.307	8.81197	neg	ponasterone A	LMST01010195	Lipids and lipid-like molecules	Sterol Lipids	Sterols		C08835	45.8	39.6	M-H, M+FA-H	C27H44O6	0.494961	2.2344	0.000310028	0.0024355	2.39366	5.25489	226927	43183.9	239802	211316	113533	162668	337211	297029	51810.1	40053.5	55411.5	26743	40068.2	45017
10.83_321.2565m/z	321.257	10.8346	pos	2-Nonadecanone	HMDB0061862	Organic oxygen compounds	Organooxygen compounds	Carbonyl compounds			45	32.9	M+K	C19H38O	3.93494	2.23375	0.00210255	0.00948355	3.73901	13.3522	215079	16108.1	128618	149739	76516.4	226463	350806	358332	17443.1	17669.7	15764.6	9180.55	9646.04	26944.6
6.34_348.2291n	349.237	6.34298	pos	Δ17-U-46619	45681	Unclassified	Unclassified	Unclassified			50.4	62.6	M+H-H2O, M+H	C21H32O4	-2.61278	2.23244	0.0119731	0.0344859	2.34272	5.07259	280916	55379.2	180999	191694	198089	354111	617087	143517	58833.3	49998.9	57373.3	57625.4	69996.5	38447.8
11.08_496.3387m/z	496.339	11.0807	pos	PC(16:0/0:0)[rac]	LMGP01050113	Lipids and lipid-like molecules	Glycerophospholipids	Glycerophosphocholines			55.3	80.2	M+H	C24H50NO7P	-2.23727	2.22653	0.0193101	0.0496853	-3.34276	0.0985663	25471.4	258419	23903	28391.1	54156.2	5805.38	13369.9	27203	199737	621312	167531	28409.8	344853	188674
6.03_337.1662m/z	337.166	6.03402	neg	6-Hydroxyshogaol	HMDB0041249	Benzenoids	Phenols	Methoxyphenols			48.7	47.7	M+FA-H	C17H24O4	1.82957	2.21994	0.000743991	0.00447784	4.3041	19.7543	198622	10054.6	163381	130074	119510	142435	354852	281483	7933.18	9936.03	7847.04	10734.8	14172.7	9703.98
5.34_397.3054m/z	397.305	5.33605	pos	N-(3-oxo-11Z-octadecenoyl)-homoserine lactone	LMFA08030020	Lipids and lipid-like molecules	Fatty Acyls	Fatty amides			40.8	13.2	M+NH4	C22H37NO4	-1.75861	2.21539	0.000117827	0.0012098	2.92648	7.60253	203118	26717.2	256412	247854	239405	220091	69208.3	185740	26829.5	45093.8	21818.8	17649.8	30275.1	18636.3
11.02_414.3125n	415.32	11.0161	pos	Diosgenin	LMST01080037	Lipids and lipid-like molecules	Sterol Lipids	Sterols			49.8	60.7	M+H-H2O, M+H	C27H42O3	-2.24382	2.21489	0.00042379	0.00302353	1.52124	2.87038	274923	95779.6	211539	309229	156500	372969	296383	302920	102264	159425	93382	80063.8	56488.3	83054.4
6.68_467.2649m/z	467.265	6.68275	neg	3,17-Androstanediol glucuronide	HMDB0010321	Benzenoids	Benzene and substituted derivatives	Benzophenones			49.4	55.2	M-H	C25H40O8	-0.218784	2.21167	0.00121969	0.0063595	3.05175	8.29217	216047	26054.3	162690	189149	90084.7	167717	333723	352918	26297.8	20271.4	25886.3	25565.7	35471.5	22833.5
1.33_133.1049m/z	133.105	1.32682	pos	2-Heptanethiol	HMDB0032303	Organosulfur compounds	Thiols	Alkylthiols			37	0	M+H	C7H16S	2.31543	2.2113	0.0446717	0.0945852	-0.478759	0.717595	646199	900507	440087	968460	935421	591231	493215	448782	884157	961096	765591	752438	1.00284e+06	1.03692e+06
6.99_365.2333m/z	365.233	6.98858	neg	19-HETE	LMFA03060106	Lipids and lipid-like molecules	Fatty Acyls	Eicosanoids	**	C14749	43.3	19	M+FA-H	C20H32O3	-0.0416559	2.20389	0.00114196	0.0060576	4.53861	23.2412	194259	8358.39	297375	113922	69219.4	146258	318428	220352	4900.97	8028.16	14850.8	8733.71	6945.16	6691.59
6.28_625.3583m/z	625.358	6.27743	pos	Spongipregnoloside A	LMST02030217	Lipids and lipid-like molecules	Sterol Lipids	Steroids			50.6	55.7	M+H	C33H52O11	0.140847	2.20067	0.0409536	0.0884357	2.90684	7.49971	298574	39811.3	205017	162772	108656	168047	831058	315891	43525.4	42815.8	29431.6	19534.4	60853.2	42707.5
7.75_333.2416m/z	333.242	7.75317	pos	11-deoxy-11-methylene-PGD2	LMFA03010103	Lipids and lipid-like molecules	Fatty Acyls	Eicosanoids			54	77.5	M+H-H2O	C21H34O4	-2.20903	2.19848	0.0394804	0.0860678	2.33946	5.06112	311347	61517.4	207322	163472	101664	473949	764142	157536	61721.3	62274.7	56546.1	26865.7	96062.3	65634.5
0.71_175.0709m/z	175.071	0.713417	pos	Formimino-L-glutamic acid	335	Organic acids and derivatives	Carboxylic acids and derivatives	Amino acids, peptides, and analogues	**	C00439	50.3	58.4	M+H	C6H10N2O4	-2.34724	2.19746	0.0360597	0.0801598	1.578	2.98555	375812	125877	119754	399851	208128	356337	808394	362405	47564.2	96577.3	51807.9	100436	271062	187814
11.02_315.2521m/z	315.252	11.0161	pos	9,13-dihydroxy-10-octadecenoic acid	35502	Unclassified	Unclassified	Unclassified			53.4	74.2	M+H	C18H34O4	-2.95319	2.18847	0.00101837	0.00558795	-2.3032	0.202614	45889.4	226487	31458	63922	56372.2	51654.9	31158.8	40770.5	352301	317916	226260	110163	137163	215121
7.40_412.2465n	393.229	7.40003	neg	GRAYANOTOXIN I	43915	Unclassified	Unclassified	Unclassified			38.3	0.0125	M-H2O-H, M-H	C22H36O7	0.900397	2.18643	1.43104e-05	0.000292829	1.45421	2.74007	252310	92081.7	243719	271679	219242	338797	234511	205911	76537.4	104435	74936.4	110957	97611.7	88012.7
0.77_184.0600m/z	184.06	0.768833	pos	5-Methoxy-3-hydroxyanthranilate	69051	Unclassified	Unclassified	Unclassified			51.7	65	M+H	C8H9NO4	-2.14498	2.18029	5.80828e-08	1.15411e-05	-1.66837	0.314608	71418	227007	83292	73684.8	81453.6	68712.5	51402.8	69962.5	220007	248120	214580	220466	262806	196061
6.78_273.1710m/z	273.171	6.7849	neg	11-Hydroxy-9-tridecenoic acid	LMFA01050437	Lipids and lipid-like molecules	Fatty Acyls	Fatty acids and conjugates			52.1	63.8	M+FA-H	C13H24O3	1.00526	2.17756	0.019746	0.0505011	1.40791	2.65352	347985	131141	277255	407393	243656	697511	306489	155608	119318	142279	87111.6	135648	164264	138225
10.32_415.3197m/z	415.32	10.3178	pos	Setariol	95963	Lipids and lipid-like molecules	Steroids and steroid derivatives	Hydroxysteroids			52.8	76.4	M+H	C27H42O3	-2.34115	2.17564	0.000901511	0.00513374	2.97796	7.87869	203667	25850.3	152135	159336	90939.9	355488	204200	259900	33934.1	25403.9	31958.7	14351.7	23744.5	25708.8
7.25_467.2745m/z	467.275	7.25258	pos	PG(16:0/0:0)	LMGP04050008	Lipids and lipid-like molecules	Glycerophospholipids	Glycerophosphoglycerols			43.2	30.5	M+H-H2O	C22H45O9P	-4.8091	2.1699	0.000295249	0.00235162	-1.45203	0.365507	97860	267738	123351	114404	98238.5	69757.2	84708.3	96700.8	218434	186984	389434	235295	256555	319724
11.61_344.2786m/z	344.279	11.6065	pos	Ceriporic acid A	LMFA01170126	Lipids and lipid-like molecules	Fatty Acyls	Fatty Acids and Conjugates			44.4	29.5	M+NH4	C19H34O4	-2.89573	2.16866	0.0250654	0.0606464	-1.28405	0.410641	166952	406566	275999	162275	312960	189826	29979.9	30674.7	437356	599981	330511	597410	96560.7	377577
6.20_591.3195m/z	591.32	6.20442	neg	Mesobilirubinogen	HMDB0001898	Organoheterocyclic compounds	Tetrapyrroles and derivatives	Bilirubins	**	C05790	50.2	58.6	M-H	C33H44N4O6	1.20447	2.16778	0.00119895	0.00627808	2.41187	5.32164	220248	41387.3	187436	199332	65346.8	269997	355843	243535	25041	65325.3	49131.5	29753.1	46471.1	32601.7
10.12_449.3276m/z	449.328	10.1168	neg	2-Nor-1,3-seco-1alpha,25-dihydroxyvitamin D3	LMST03020679	Lipids and lipid-like molecules	Sterol Lipids	Secosteroids			46.7	41.7	M+FA-H	C26H44O3	0.884196	2.16747	2.288e-05	0.000396997	2.43524	5.40855	198243	36653.7	185888	221272	117645	195544	276499	192611	45141.4	30056.8	48807	12847.1	36736.4	46333.2
7.74_324.1928n	307.19	7.73763	pos	12-oxo-14,18-dihydroxy-9Z,13E,15Z-octadecatrienoic acid	LMFA02000269	Lipids and lipid-like molecules	Fatty Acyls	Octadecanoids			49.4	60.1	M+H-H2O, M+H	C18H28O5	-2.56252	2.16703	1.33127e-05	0.000280116	2.14667	4.42806	206469	46627.4	179881	245598	146642	168385	271418	226889	37565.7	55274.9	33601.2	53826.5	52609.2	46886.8
8.23_371.2574m/z	371.257	8.22527	pos	(22E)-3β-Hydroxychola-5,16,22-trien-24-oic Acid	42920	Unclassified	Unclassified	Unclassified			52	75.2	M+H	C24H34O3	-1.91768	2.16466	0.0139468	0.0387607	3.32219	10.0018	240349	24030.6	191465	78127.8	65739.2	254944	303108	548712	25121.2	16546.4	36790.9	26343.1	21608.3	17773.6
5.54_268.1668n	269.174	5.54177	pos	4,11,13,15-Tetrahydroridentin B	HMDB0036150	Lipids and lipid-like molecules	Prenol lipids	Terpene lactones			52.6	69.9	M+H, M+NH4, M+H-H2O	C15H24O4	-2.58152	2.16341	0.00409679	0.0154159	-1.69518	0.308815	87910.7	284671	91879.2	79006.9	113150	101836	69926.4	71665.9	500038	318943	206975	262187	304748	115134
7.14_393.2737m/z	393.274	7.1357	pos	S-4-benzyl-3-((S)-3-hydroxy-2,2-dimethyloctanoyl)-5,5-dimethyloxazolidin-2-one	65463	Unclassified	Unclassified	Unclassified			38.5	0	M+NH4	C22H33NO4	-2.86101	2.16291	0.00233136	0.0102433	2.28719	4.88104	242179	49616.3	319472	254255	382982	251488	44739.4	200138	50636	65169.6	59025.1	58539.6	25563.6	38764
9.52_463.3066m/z	463.307	9.51643	neg	(20S)-1alpha,20,25-trihydroxy-24-norvitamin D3/(20S)-1alpha,20,25-trihydroxy-24-norcholecalciferol	LMST03020064	Lipids and lipid-like molecules	Sterol Lipids	Secosteroids			53.1	70.9	M+FA-H	C26H42O4	0.0922306	2.15887	0.00191401	0.00883925	2.84117	7.16602	215911	30129.9	219290	140651	91756	165532	287487	390750	30147.8	27025.6	40422.2	22717.1	27182.8	33283.7
7.52_386.2449n	387.252	7.52072	pos	3α-Hydroxy-12-oxo-5β-chola-7,9(11)-dien-24-oic Acid	42960	Unclassified	Unclassified	Unclassified			50.3	61.6	M+H-H2O, M+H	C24H34O4	-2.15289	2.15824	0.0114035	0.0332146	2.62498	6.16877	251333	40742.8	168899	123714	72882.3	237908	413217	491378	37986.1	35734.1	39401.3	39336.5	53996.7	38002.2
4.62_251.1748m/z	251.175	4.62403	pos	Rivastigmine	69205	Benzenoids	Benzene and substituted derivatives	Phenoxy compounds		C11766	40.4	8.19	M+H	C14H22N2O2	-2.36057	2.1536	0.000461454	0.00320862	3.86642	14.585	191444	13126.1	195674	264278	312347	144750	76899	154717	12082.9	16284	13044.4	9750.98	15668.8	11925.3
7.71_481.3174m/z	481.317	7.70725	neg	Dihomocholic acid	LMST04020030	Lipids and lipid-like molecules	Sterol Lipids	Bile acids and derivatives			42.5	19.8	M+FA-H	C26H44O5	0.696137	2.15254	0.0373677	0.0823844	4.51511	22.8656	255217	11161.6	232601	124103	34759.9	146348	256380	737110	12759.9	12557.6	11147.5	6621.22	15805.7	8077.79
12.12_568.3623m/z	568.362	12.1194	neg	LysoPC(0:0/18:0)	HMDB0011128	Lipids and lipid-like molecules	Glycerophospholipids	Glycerophosphocholines			55.5	79.1	M+FA-H	C26H54NO7P	0.580134	2.14881	0.00256786	0.0109879	-2.7237	0.151386	32219.5	212830	23846.5	29289.9	77953.9	1483.36	22148.9	38594.3	156690	395926	242391	76293.7	233540	172139
8.27_479.3016m/z	479.302	8.27317	neg	3alpha,7alpha,12alpha-Trihydroxy-5beta-23E-cholestan-26-oic acid	LMST04030199	Lipids and lipid-like molecules	Sterol Lipids	Bile acids and derivatives			52	71.4	M+FA-H	C26H42O5	0.3404	2.14759	0.00367616	0.0142451	2.7895	6.9139	222518	32184.2	218537	142782	71996.8	189807	283256	428731	33605.6	33226.6	38068.3	21430.5	40298.2	26476.1
1.13_184.0599m/z	184.06	1.13237	pos	Terephthalic acid	6676	Benzenoids	Benzene and substituted derivatives	Benzoic acids and derivatives	**	C06337	38.7	0	M+NH4	C8H6O4	-3.14073	2.145	5.36119e-06	0.000152895	-1.89379	0.269099	57667.6	214299	67353.3	53698.3	62908.4	63432.1	39598.4	59014.9	218982	265586	177300	191531	264058	168335
7.83_511.3370m/z	511.337	7.83498	pos	Pitheduloside I	HMDB0034036	Lipids and lipid-like molecules	Prenol lipids	Triterpenoids			43.8	32.3	M+Na	C30H48O5	-4.9521	2.14347	0.00563123	0.0195193	2.764	6.79278	226224	33303.7	375657	182026	232340	354810	8461.36	204052	66415.4	10461.1	27846.1	42191.5	22098.8	30809.1
10.38_455.2477m/z	455.248	10.3751	neg	Sulfolithocholic acid	HMDB0000907	Lipids and lipid-like molecules	Steroids and steroid derivatives	Bile acids, alcohols and derivatives			38.3	0.625	M-H	C24H40O6S	0.879217	2.13844	0.033291	0.0754074	4.45932	21.9983	247809	11264.9	449961	53256	87745.9	109452	159220	627220	9130.42	5606.86	32323.2	11690.9	1551.59	7286.46
10.83_839.5078m/z	839.508	10.8346	pos	PI(14:1(9Z)/22:4(7Z,10Z,13Z,16Z))	80127	Lipids and lipid-like molecules	Glycerophospholipids	Glycerophosphoinositols			38.2	0	M+H-H2O	C45H77O13P	1.0128	2.12821	0.00769859	0.0247241	2.94703	7.71162	229130	29712.4	105554	148447	93718.1	205476	411520	410067	29525.4	23272.9	25833.5	18127.6	19816.4	61698.3
8.69_474.3345n	473.327	8.69322	neg	11-acetoxy-3beta,6alpha-dihydroxy-24-methyl-27-nor-9,11-seco-5alpha-cholesta-7,22E-dien-9-one.	LMST01031102	Unclassified	Unclassified	Unclassified			44.7	29.3	M-H, M+FA-H	C29H46O5	-0.061394	2.12786	0.00113462	0.00603192	-2.26289	0.208354	45156	216727	32308.5	29715	38680.7	17509.5	30145.6	122577	334441	139808	258420	135756	279290	152649
7.43_479.3017m/z	479.302	7.43422	neg	Crustecdysone	HMDB0030180	Lipids and lipid-like molecules	Steroids and steroid derivatives	Bile acids, alcohols and derivatives			44.2	31.1	M-H	C27H44O7	0.653832	2.12467	0.0183073	0.0477058	4.39889	21.0959	225141	10672.2	250515	91665.4	32977.7	159904	253551	562231	11094.6	8580.71	9704.46	9602.01	14243.6	10807.9
9.14_484.3031m/z	484.303	9.14028	neg	PC(O-12:0/O-1:0)[U]	40187	Unclassified	Unclassified	Unclassified			38.1	0	M+FA-H	C21H46NO6P	-3.21009	2.11652	0.00531532	0.0187103	2.95365	7.74708	213392	27544.8	426100	266009	90736.3	106844	254304	136357	22363.1	19880.8	19590.1	25975	33851.2	43608.3
6.33_413.3015m/z	413.302	6.32722	pos	PGE2-EA	3827	Lipids and lipid-like molecules	Fatty Acyls	Eicosanoids			38.2	0	M+NH4	C22H37NO5	1.31816	2.11109	5.09202e-05	0.000668552	1.45957	2.75026	248988	90532.5	268670	269047	271106	245834	141262	298010	95801.4	107008	92022	70393.8	105756	72214.4
8.41_513.3435m/z	513.343	8.40723	neg	5beta-Dermophol	LMST04030007	Lipids and lipid-like molecules	Sterol Lipids	Bile acids and derivatives			42.9	19.7	M+FA-H	C27H48O6	0.434139	2.1102	0.00069173	0.00424339	1.54498	2.91799	256478	87895.3	360845	350492	179661	179643	256117	212109	113700	86175.1	102313	41699.5	92678.9	90805.4
3.43_224.0924m/z	224.092	3.42897	neg	2,3-Dihydro-5-(3-hydroxypropanoyl)-1H-pyrrolizine	HMDB0040021	Organoheterocyclic compounds	Pyrrolizines	Unclassified			41	8.84	M+FA-H	C10H13NO2	-2.51218	2.10793	2.94151e-05	0.000471216	-3.27353	0.103412	17365.6	167926	21230.8	18055.7	23462.2	7098.14	20544.4	13802.1	200536	136498	255635	120413	140302	154174
5.33_401.2183m/z	401.218	5.32615	neg	5,7-Megastigmadien-9-ol glucoside	HMDB0041044	Lipids and lipid-like molecules	Fatty Acyls	Fatty acyl glycosides			37.9	0	M+FA-H	C19H32O6	0.532395	2.10548	7.24405e-05	0.000860038	2.70445	6.51809	186996	28688.7	197896	255501	234548	178428	84826.7	170775	26077	34460.8	20903.5	27454.6	36197.9	27038.6
1.75_217.1542m/z	217.154	1.74735	pos	Valyl-Valine	86032	Organic acids and derivatives	Carboxylic acids and derivatives	Amino acids, peptides, and analogues			50.6	57.6	M+H	C10H20N2O3	-2.30105	2.10351	0.0485899	0.100735	1.52539	2.87864	381031	132365	440210	790114	510180	84056.1	323864	137763	116353	63222.5	76471.2	83234.4	252259	202650
5.73_289.1659m/z	289.166	5.73058	neg	3-methyl-dodecanedioic acid	LMFA01170011	Lipids and lipid-like molecules	Fatty Acyls	Fatty Acids and Conjugates			49.8	54.1	M+FA-H	C13H24O4	0.909008	2.10262	0.00100613	0.00554066	1.5343	2.89649	263586	91002	235097	402877	343955	241131	190760	167695	87264.7	91559.9	73352	94271.6	113525	86039
10.86_312.2291n	335.219	10.8632	pos	8,13-dihydroxy-9,11-octadecadienoic acid	35506	Unclassified	Unclassified	Unclassified			56.4	90	M+H, M+Na, M+NH4	C18H32O4	-3.18099	2.1019	0.0219221	0.0547175	-1.29738	0.406863	154399	379486	77156.2	56168	309783	343150	43049.8	97086.2	394841	420533	246352	631696	199037	384456
9.38_456.3229n	457.33	9.37515	pos	(25R)-12alpha-hydroxy-24R,26R-dimethyl-26,27-cyclo-cholest-4-en-3,6-dione	LMST01100012	Unclassified	Unclassified	Unclassified			50.8	67.3	M+H-H2O, M+H	C29H44O4	-2.22314	2.10007	0.00377051	0.0145004	1.41875	2.67354	290779	108762	355229	177679	169128	316069	251105	475464	141998	114385	123370	85589.9	103241	83987
0.78_139.0499m/z	139.05	0.782683	pos	Urocanic acid	298	Organoheterocyclic compounds	Azoles	Imidazoles	**	C00785	56.3	91.7	M+H	C6H6N2O2	-2.37541	2.09908	0.00412384	0.0154882	-1.03667	0.487452	177695	364539	244274	266996	108980	221217	106768	117937	454277	386396	297463	251515	296762	500822
5.56_411.2391m/z	411.239	5.55525	neg	LysoPC(10:0)	HMDB0003752	Lipids and lipid-like molecules	Glycerophospholipids	Glycerophosphocholines			44.4	25.5	M-H	C18H39NO7P+	-0.0767666	2.09689	0.000325226	0.00251343	2.27546	4.84151	207170	42790.4	124008	205443	206326	257469	131343	318431	53837.1	34499.1	41837	25095.7	59363.9	42110
5.25_229.1441m/z	229.144	5.2483	neg	9-hendecenoic acid	LMFA01030035	Lipids and lipid-like molecules	Fatty Acyls	Fatty Acids and Conjugates			43.2	19.8	M+FA-H	C11H20O2	-2.08119	2.09546	0.0163754	0.0438088	-0.459017	0.727482	577324	793593	652591	617105	595322	649587	496777	452561	679751	1.03172e+06	629612	789107	951204	680165
3.81_201.0996n	202.107	3.81363	pos	N-(3-hydroxy-pentanoyl)-homoserine lactone	LMFA08030032	Lipids and lipid-like molecules	Fatty Acyls	Fatty amides			50.3	55.5	M+H, M+Na, M+H-H2O	C9H15NO4	-2.3129	2.09367	3.68434e-05	0.000542528	-1.95432	0.258042	53790.5	208457	42284.9	68760.9	75594.2	36937.9	61242.5	37922.4	160702	212195	155530	215949	298131	208231
8.01_531.2990m/z	531.299	8.0058	neg	Ganoderic acid I	HMDB0035310	Lipids and lipid-like molecules	Prenol lipids	Triterpenoids			54	86.7	M-H	C30H44O8	4.92265	2.09129	0.0298264	0.0692023	2.66127	6.32589	258104	40801.3	228560	25661.9	19909	411091	319157	544247	42272.4	44023.2	57873.1	27648.9	36904	36086
5.62_413.3004m/z	413.3	5.618	pos	Prostaglandin E2 ethanolamide	HMDB0013038	Lipids and lipid-like molecules	Fatty Acyls	Eicosanoids			53	73.3	M+NH4	C22H37NO5	-1.46047	2.09126	0.000996479	0.00550006	1.99191	3.97764	225235	56625.2	282788	209927	278775	316047	70787.3	193082	54491.1	81434.1	51191.3	51344.4	60620.4	40670
8.50_448.3180n	431.315	8.49922	pos	Paniculogenin	LMST01080021	Lipids and lipid-like molecules	Sterol Lipids	Sterols			51.6	70.2	M+H-H2O, M+H	C27H44O5	-1.93763	2.08902	0.043495	0.0926208	3.64576	12.5165	258878	20682.9	193233	85313.6	63273.2	114692	378653	718103	24676.7	17042	26841.2	9937.27	26193.7	19406.7
7.23_285.1134m/z	285.113	7.22917	neg	(2E)-1-(4-methoxyphenyl)-3-phenylprop-2-en-1-ol	HMDB0135612	Phenylpropanoids and polyketides	Linear 1,3-diarylpropanoids	Unclassified			52.2	64	M+FA-H	C16H16O2	0.812538	2.08118	0.00847309	0.0266077	-0.687631	0.620872	304239	490018	311689	415840	371195	325255	175888	225564	522865	569763	457934	301713	484021	603811
11.05_302.2472n	325.236	11.0495	pos	MG(0:0/14:0/0:0)	HMDB0011530	Lipids and lipid-like molecules	Glycerolipids	Monoradylglycerols			52.5	72.1	M+Na, M+K	C17H34O4	4.87152	2.08099	0.00124323	0.00644054	-1.42919	0.371339	102781	276785	88730.1	76269.9	121651	153911	91438.7	84686.3	254950	369510	216765	373968	140085	305432
9.72_367.2445m/z	367.245	9.72113	pos	9,10,11-trihydroxy-12Z-octadecenoic acid	LMFA05000713	Lipids and lipid-like molecules	Fatty Acyls	Fatty alcohols			45.8	35.9	M+Na	C19H36O5	-2.79207	2.08077	0.0175081	0.0461078	-1.27065	0.414472	152705	368433	291495	108861	236781	168082	81807.4	29205.6	308192	430248	326351	624572	146400	374836
12.05_247.2414m/z	247.241	12.0525	pos	(±)-(Z)-2-(5-Tetradecenyl)cyclobutanone	HMDB0037543	Organic oxygen compounds	Organooxygen compounds	Carbonyl compounds			55.9	85.9	M+H-H2O	C18H32O	-2.55156	2.07961	0.00301975	0.0124004	-1.87021	0.273534	63197.7	231041	13888.3	39219.8	65984.9	55417.6	106329	98346.2	317225	271401	343497	80391.1	160037	213698
5.96_210.0765m/z	210.077	5.95652	neg	5-(3-Pyridyl)-2-hydroxytetrahydrofuran	HMDB0062407	Organoheterocyclic compounds	Pyridines and derivatives	Unclassified	**	C19578	49.5	52.9	M+FA-H	C9H11NO2	-3.91057	2.07057	2.5135e-07	2.60597e-05	-3.67052	0.0785351	11956	152237	8516.19	30150.8	18177.2	3108.4	9742.67	2040.44	174624	149374	136580	114351	187125	151369
7.45_367.2125m/z	367.213	7.45157	neg	20-hydroxylipoxin A4	HMDB0062748	Lipids and lipid-like molecules	Fatty Acyls	Eicosanoids			48.3	47.9	M-H	C20H32O6	-0.192162	2.06779	5.80864e-06	0.00016175	2.08462	4.24164	186726	44022.2	184721	253104	167056	210814	155375	149289	36511.1	48075.1	36222.3	56924.2	49224.6	37176
10.63_291.2311m/z	291.231	10.6316	pos	androst-5-en-3beta,16alpha-diol	LMST02020006	Unclassified	Unclassified	Unclassified			45.5	35.2	M+H	C19H30O2	-2.49566	2.06699	6.83425e-05	0.000822832	-2.31829	0.200505	37925	189148	54581.6	42291.9	63975.3	34559.7	12215.2	19926.5	236018	229652	173588	201733	90238.9	203657
9.72_616.4035m/z	616.403	9.72113	pos	Kurilensoside G	84936	Lipids and lipid-like molecules	Sterol Lipids	Steroid conjugates			36.5	0	M+NH4	C32H54O10	-3.45482	2.06231	0.00343269	0.0135736	4.93045	30.4939	178503	5853.72	134330	179925	11561.4	153969	338099	253134	9788.16	1563.89	3306.22	1.03932e-06	5503.97	14960.1
1.15_268.0923m/z	268.092	1.14622	pos	N4-Acetylcytidine	HMDB0005923	Nucleosides, nucleotides, and analogues	Pyrimidine nucleosides	Unclassified			47.4	56.3	M+H-H2O	C11H15N3O6	-1.57533	2.05809	5.88986e-08	1.15411e-05	-2.36396	0.194257	33225	171036	38372.9	28270.4	43569.8	33401.5	19035.2	36700.2	165702	191868	169402	152600	201925	144718
6.44_323.1847m/z	323.185	6.43687	pos	7-hydroxy Tetranor Iloprost	781	Unclassified	Unclassified	Unclassified			48.8	51.3	M+H	C18H26O5	-1.93936	2.05075	2.37814e-05	0.000405668	1.37611	2.59568	237229	91393.8	222518	219361	204748	198556	324146	254047	83733	95132.2	79365.1	90026.4	114746	85360.3
7.49_496.2743m/z	496.274	7.48618	neg	Taurohyocholic acid	LMST05040010	Lipids and lipid-like molecules	Steroids and steroid derivatives	Bile acids, alcohols and derivatives		C15516	38.5	3.18	M-H2O-H	C26H45NO7S	0.93974	2.05021	0.00300246	0.0123556	3.56888	11.867	183858	15493.2	321306	64750.3	57656.9	192965	264366	202101	12407.8	19158.6	25604.4	5759.54	10933.3	19095.3
4.50_269.1509m/z	269.151	4.49865	neg	Aspergillic acid	68394	Unclassified	Unclassified	Unclassified			39.5	0	M+FA-H	C12H20N2O2	0.861886	2.04794	0.000678215	0.00418704	1.44397	2.72069	258652	95068.5	233419	358882	355784	222203	149600	232025	92755.4	101933	98262.2	85209.4	98839.2	93412.1
4.29_240.1226m/z	240.123	4.2929	pos	2,3-Dihydro-3-hydroxy-6-methoxy-2,2-dimethyl-4H-1-benzopyran-4-one	HMDB0041379	Organoheterocyclic compounds	Benzopyrans	1-benzopyrans			51.1	60	M+NH4	C12H14O4	-1.88044	2.04573	4.83133e-06	0.000144667	-1.57587	0.335441	70192.7	209255	57332.7	54050.7	64337	67450.1	104869	73116.3	226474	190481	249832	160013	236304	192425
3.89_231.1697m/z	231.17	3.89115	pos	Valyl-Leucine	HMDB0029131	Organic acids and derivatives	Carboxylic acids and derivatives	Amino acids, peptides, and analogues	***		47.8	44.6	M+H	C11H22N2O3	-2.65418	2.0451	0.0215915	0.0540552	1.72691	3.31017	298258	90103.6	304449	582195	379457	84774.2	318429	120247	83870.4	47375.6	60536.1	64992.4	174638	109209
8.24_344.2706n	345.278	8.24075	pos	Cardanolide skeleton	57771	Unclassified	Unclassified	Unclassified			37.5	0	M+H-H2O, M+H	C23H36O2	-2.59962	2.04097	0.00591137	0.0202676	4.98213	31.606	185459	5867.83	98778.6	27739.1	108658	240052	280355	357171	9949.52	3697.12	11501	7152.23	1328.81	1578.28
10.33_495.3332m/z	495.333	10.3256	neg	3alpha,7alpha,12alpha-Trihydroxy-5alpha-cholestan-26-oic acid	LMST04030070	Unclassified	Unclassified	Unclassified			47.8	48.2	M+FA-H	C27H46O5	1.07889	2.04094	0.000681857	0.00420327	2.51726	5.72495	186988	32661.9	146007	177562	76706.5	310620	206493	204540	38265.5	27126.8	41980.3	13807.5	32287.4	42504.1
7.02_446.3023n	429.299	7.01727	pos	7alpha,12alpha-dihydroxy-3-oxocholest-4-en-27-oic acid	LMST04030150	Lipids and lipid-like molecules	Sterol Lipids	Bile acids and derivatives			52.4	77.2	M+H-H2O, M+H	C27H42O5	-2.02717	2.03813	0.00515005	0.0182414	3.02649	8.14825	199061	24429.9	263261	110326	50222.9	142505	250401	377652	26055.2	22426.6	24819.6	18276	34583	20419.1
5.37_403.1432m/z	403.143	5.37247	neg	6-Gingesulfonic acid	HMDB0038999	Benzenoids	Phenols	Methoxyphenols			45.8	36.8	M+FA-H	C17H26O6S	0.0452623	2.03514	1.54076e-06	7.08508e-05	3.64211	12.4849	151613	12143.7	157879	179752	149238	91518.4	187211	144081	11234.5	14752.1	13518.3	11140.7	13484.1	8732.51
1.26_267.1081m/z	267.108	1.25725	pos	gamma-Glutamylhistidine	HMDB0029151	Organic acids and derivatives	Carboxylic acids and derivatives	Amino acids, peptides, and analogues			52.7	74.9	M+H-H2O	C11H16N4O5	-2.52503	2.02019	0.00368549	0.0142679	-2.27498	0.206616	42601.5	206187	50912.3	38299.8	27690.2	28486.5	66222.2	43997.9	197411	175067	417024	162981	139884	144755
7.98_404.2553n	405.263	7.97965	pos	Lucidone C	92893	Lipids and lipid-like molecules	Steroids and steroid derivatives	Oxosteroids			48.5	53.8	M+H-H2O, M+H	C24H36O5	-2.47221	2.01643	0.0224198	0.0556581	3.1328	8.77136	223933	25530	100857	84828.6	49604.6	219963	453893	434452	21695.8	15744.2	28938	25525.4	35424.3	25852.4
0.71_241.0115m/z	241.012	0.711617	neg	Galactose 1-phosphate	HMDB0000645	Organic oxygen compounds	Organooxygen compounds	Carbohydrates and carbohydrate conjugates	***	C00446	38.7	0	M-H2O-H	C6H13O9P	-1.43965	2.01228	4.2549e-06	0.000134196	-1.86559	0.274411	51124	186305	33851.2	29536.6	50561.2	45507.5	71883.8	75403.8	246039	162361	187772	161262	171592	188800
6.13_453.2959m/z	453.296	6.1293	pos	PA(19:0/0:0)	82353	Lipids and lipid-like molecules	Glycerophospholipids	Glycerophosphates			47.9	53.8	M+H	C22H45O7P	-3.59005	2.00469	4.15676e-05	0.000587508	1.57511	2.97958	213528	71663.7	221239	211657	183199	171011	187489	306572	66443.5	70987.2	78020.9	60491.8	88815	65223.5
8.24_313.2153m/z	313.215	8.24075	pos	4-Androstenediol	LMST02020105	Lipids and lipid-like molecules	Steroids and steroid derivatives	Androstane steroids		C14210	55.6	87.1	M+Na	C19H30O2	4.99394	2.00334	0.00728181	0.023703	4.76077	27.1103	182456	6730.16	91924.2	29288.5	96729.2	235727	287593	353476	8762.8	5931.84	12683	7175.82	2411.89	3415.62
6.53_237.1135m/z	237.113	6.52763	neg	5,11-dodecadiynoic acid	LMFA01030464	Lipids and lipid-like molecules	Fatty Acyls	Fatty Acids and Conjugates			51.4	60.3	M+FA-H	C12H16O2	1.34108	1.9975	0.000127961	0.00128519	4.00915	16.1018	150559	9350.45	103950	125054	99331.1	242186	198877	133955	11941.1	8924.23	12812.3	6648.09	8635.3	7141.75
6.75_397.3062m/z	397.306	6.7504	pos	5-(10-Nonadecenyl)-1,3-benzenediol	HMDB0039865	Benzenoids	Phenols	Benzenediols			49.6	61.5	M+Na	C25H42O2	-4.00581	1.99501	0.000635635	0.00400165	2.28456	4.87216	188457	38680.4	273519	261464	149624	148647	82089.1	215401	40712.1	55267.1	43172.3	29147.8	30839.5	32943.5
6.36_365.2334m/z	365.233	6.35612	neg	1(15),8(19)-Trinervitadiene-3alpha,5alpha,18-triol	LMPR0104400001	Lipids and lipid-like molecules	Prenol lipids	Isoprenoids			48	43	M+FA-H	C20H32O3	0.0813841	1.99463	0.000307876	0.00242424	2.71705	6.57526	174201	26493.4	121875	198400	187344	191202	269378	77007.5	27945.4	32789.5	29620.8	15711.7	33943.2	18949.7
6.54_409.2233m/z	409.223	6.5449	neg	Dihydrocortisol	LMST02030204	Lipids and lipid-like molecules	Steroids and steroid derivatives	Hydroxysteroids	**	C05471	41.2	12.8	M+FA-H	C21H32O5	0.232801	1.99235	0.000495296	0.00338153	1.33243	2.51827	247420	98250	252624	319605	311060	271556	135754	193919	90305.1	113927	86756.2	114678	99877.3	83956.4
5.44_145.0526n	146.06	5.43787	pos	3-Methyleneoxindole	65836	Unclassified	Unclassified	Unclassified			44.7	34.4	M+H-H2O, M+H	C9H7NO	-0.914824	1.9878	0.0470011	0.0982765	-1.2661	0.415782	164116	394715	113539	279089	136470	237143	77484.3	140967	236248	395916	168000	480382	820286	267459
8.24_465.3218m/z	465.322	8.24283	neg	3alpha,7alpha,12alpha,23-Tetrahydroxy-5beta-cholestan-26-oic acid	LMST04030045	Unclassified	Unclassified	Unclassified			43.6	26.1	M-H	C27H46O6	-0.710952	1.9863	0.00793117	0.0253002	4.42928	21.5449	183395	8512.19	258325	72269.4	112239	53771.9	391301	212461	10018.8	7532.26	11734.7	3918.08	10962.6	6906.74
10.86_390.2757n	408.31	10.8632	pos	3beta,12alpha-Dihydroxychol-5-en-24-oic Acid	LMST04010219	Unclassified	Unclassified	Unclassified			51.5	69.8	M+NH4, M+Na	C24H38O4	-3.37211	1.98425	0.028688	0.0672167	3.61383	12.2425	218281	17829.8	27770.2	132424	131791	227888	582845	206967	15256.9	13205	11330.2	5910.47	25798.1	35477.8
10.79_637.3728m/z	637.373	10.7943	neg	PI(22:0/0:0)	LMGP06050024	Lipids and lipid-like molecules	Glycerophospholipids	Glycerophosphoinositols			49.9	54.6	M-H2O-H	C31H61O12P	0.836175	1.98217	0.0194772	0.0500266	2.81338	7.02929	229297	32620.2	100037	461946	413636	175006	30951.3	194205	17090.9	53938.3	10838.3	17151.7	49133.8	47568.3
6.67_349.2366m/z	349.237	6.66663	pos	15-methyl-15R-PGD2	36169	Lipids and lipid-like molecules	Fatty Acyls	Eicosanoids			52.8	73.1	M+H-H2O	C21H34O5	-2.04864	1.98184	0.00321832	0.0129794	2.71635	6.5721	190267	28950.7	125253	145472	100827	156858	376628	236563	23786.9	23442	25284.1	28747.1	48505.5	23938.7
8.24_345.2283m/z	345.228	8.24283	neg	8-methyl-hexadecanedioic acid	LMFA01170027	Lipids and lipid-like molecules	Fatty Acyls	Fatty Acids and Conjugates			46.2	36.2	M+FA-H	C17H32O4	-0.00303142	1.98084	0.00108929	0.00585878	2.97628	7.86955	175281	22273.4	223867	285355	229709	135598	87257.1	89901.5	16374.3	26457.1	14292.4	24382.9	24369.3	27764.2
6.73_482.3217m/z	482.322	6.73365	pos	PC(15:0/0:0)[S]	40283	Unclassified	Unclassified	Unclassified			39.8	9.68	M+H	C23H48NO7P	-4.95666	1.97667	4.15697e-05	0.000587508	-1.43012	0.371101	78943.3	212727	101200	91346.9	137164	46976.7	28630.6	68341.6	182513	250613	231236	184829	219865	207307
5.63_466.2905m/z	466.29	5.63487	pos	PS(O-16:0/0:0)	LMGP03060003	Lipids and lipid-like molecules	Glycerophospholipids	Glycerophosphoserines			45.1	37.4	M+H-H2O	C22H46NO8P	-4.858	1.97482	0.00261271	0.011129	0.982023	1.97523	318644	161320	441707	337030	352625	345433	152989	282079	142598	175192	161726	165322	172685	150394
8.90_387.2519m/z	387.252	8.90425	pos	7alpha-Hydroxy-3,12-dioxo-5beta-cholan-24-oic Acid	LMST04010194	Unclassified	Unclassified	Unclassified			56.1	88.5	M+H-H2O	C24H36O5	-2.76636	1.97463	0.00166143	0.00797617	3.08946	8.51175	174895	20547.5	141276	124458	74301.4	139809	279809	289716	22492.2	14452	30285.7	16689.9	18306.5	21058.5
8.26_414.2986m/z	414.299	8.2558	pos	N-Docosahexaenoyl GABA	HMDB0062332	Organic acids and derivatives	Carboxylic acids and derivatives	Amino acids, peptides, and analogues			40.1	17.2	M+H	C26H39NO3	-4.14942	1.97407	0.00475217	0.0171717	5.45951	44.0025	169094	3842.82	117029	52133.3	82723	173954	233154	355570	5930.7	2822.03	8040.19	4514.32	315.425	1434.27
6.87_513.3438m/z	513.344	6.87042	neg	(25S)-5alpha-cholestan-3beta,6alpha,8beta,15alpha,16beat,26-hexol	LMST01010325	Unclassified	Unclassified	Unclassified			45.3	34	M+FA-H	C27H48O6	0.998081	1.97044	0.0024495	0.0106256	1.82943	3.55397	218134	61377.4	294458	207516	102605	127264	227921	349037	75872	59996.2	70271.6	36771.2	64415.3	60938.2
8.04_301.2021m/z	301.202	8.04015	neg	xi-7-Hydroxyhexadecanedioic acid	HMDB0037830	Lipids and lipid-like molecules	Fatty Acyls	Fatty acids and conjugates			47.9	43	M-H	C16H30O5	0.0126752	1.96403	0.000645533	0.00404815	2.89162	7.42102	166218	22398.3	71230.8	190598	85842.9	236476	181140	232023	15483.5	20894.6	14019.3	22210.4	42418	19364
11.34_293.2467m/z	293.247	11.3415	pos	3b,17b-Dihydroxyetiocholane	HMDB0000369	Lipids and lipid-like molecules	Steroids and steroid derivatives	Androstane steroids			45.3	36.1	M+H	C19H32O2	-2.81512	1.95261	0.000453773	0.00317116	-1.81732	0.283748	54701.8	192783	75209.8	67894.4	92040.6	44853.1	23040.9	25171.9	253033	245824	238768	120299	136719	162053
7.54_467.2655m/z	467.266	7.53807	neg	3alpha,7alpha,11alpha-Trihydroxy-12-oxo-5beta-cholan-24-oic Acid	LMST04010415	Unclassified	Unclassified	Unclassified			47.3	47	M+FA-H	C24H38O6	1.16487	1.94949	0.0189439	0.0489558	3.50241	11.3327	199636	17616	132128	65092.8	44892.6	163339	364729	427633	17687.2	15306	17414.8	21484.6	19576.7	14226.5
9.67_465.3222m/z	465.322	9.668	neg	3Alpha,7Alpha,12Alpha-trihydroxy-27-nor-5Beta-cholestan-24-one	LMST04020001	Unclassified	Unclassified	Unclassified			52.1	65.2	M+FA-H	C26H44O4	0.173618	1.94943	0.0145417	0.0400097	4.18462	18.1843	188404	10360.8	208769	125635	64619.6	87322.4	174373	469702	12074.7	13928.5	12810	3653.27	12057.3	7640.81
8.71_369.1377m/z	369.138	8.70892	neg	Levocetirizine	HMDB0240226	Benzenoids	Benzene and substituted derivatives	Diphenylmethanes			36.9	14.6	M-H2O-H	C21H25ClN2O3	0.332648	1.94599	1.92889e-05	0.000355972	11.4874	2871.1	129686	45.1695	161047	97853.2	72288.2	112846	151886	182197	68.1596	1.03932e-06	1.03932e-06	1.03932e-06	202.857	1.03932e-06
9.72_462.2986n	461.291	9.71912	neg	shidasterone	LMST01010193	Lipids and lipid-like molecules	Sterol Lipids	Sterols			45.2	33.3	M-H, M+FA-H	C27H42O6	1.01203	1.9459	0.000151002	0.00144603	2.89142	7.41998	155445	20949.5	126275	229949	96873	149254	215994	114323	16421.9	11639.7	26055.4	35211.8	16165.6	20202.5
10.97_293.2466m/z	293.247	10.9695	pos	8-hydroxy-11E-octadecen-9-ynoic acid	35661	Unclassified	Unclassified	Unclassified			38.6	0	M+H	C19H32O2	-2.97535	1.9458	0.000128161	0.00128631	-3.87751	0.0680384	9994.62	146897	6809.72	11172.8	22246.3	6490.2	7932.36	5316.38	179999	205540	137843	180375	51293.9	126329
12.19_476.2784m/z	476.278	12.1883	neg	PE(0:0/18:2(9Z,12Z))	LMGP02050041	Lipids and lipid-like molecules	Glycerophospholipids	Glycerophosphoethanolamines			39.7	0.85	M-H	C23H44NO7P	0.377919	1.94507	0.0235628	0.0578523	-2.09963	0.233318	57072.7	244613	119528	47429.6	117822	33543.9	7497.5	16614.8	135726	572628	148540	225172	165935	219678
10.30_888.5182m/z	888.518	10.3028	pos	PS(19:0/22:6(4Z,7Z,10Z,13Z,16Z,19Z))	LMGP03010479	Lipids and lipid-like molecules	Glycerophospholipids	Glycerophosphoserines			38.4	0	M+K	C47H80NO10P	3.60114	1.93895	0.0120437	0.0346137	4.61745	24.5465	179448	7310.52	45212.9	92890	63234.5	188823	367797	318727	1628.68	2788.71	3527.51	1.03932e-06	544.699	35373.5
5.08_332.1253n	333.133	5.08405	pos	Fisetinidol-4beta-ol 7,3',4'-trimethyl ether	LMPK12020183	Lipids and lipid-like molecules	Polyketides	Flavonoids			49.8	54.7	M+H-H2O, M+NH4, M+H, M+Na	C18H20O6	-2.1116	1.93218	0.02912	0.0679764	-0.485139	0.714428	445773	623957	361146	385108	588104	391618	619668	328992	806784	566415	585308	465525	700203	619507
5.41_134.0599m/z	134.06	5.40922	pos	Oxindole	34541	Organoheterocyclic compounds	Indoles and derivatives	Indolines		C12312	56	84.5	M+H	C8H7NO	-1.1468	1.93078	0.0130919	0.0369204	1.99365	3.98244	235686	59181.3	155777	227336	282591	107879	494869	145664	49733	30404.8	47112.7	75488.1	54930.8	97418.2
10.62_226.1927n	227.2	10.6157	pos	cis-tetradec-11-enoic acid	LMFA01030770	Lipids and lipid-like molecules	Fatty Acyls	Fatty Acids and Conjugates			53.5	73.2	M+H-H2O, M+H	C14H26O2	-2.363	1.92491	0.000676453	0.00417883	-1.59141	0.331846	68494.8	206405	39042.5	44082.5	97437.6	103729	56132.4	70545	173191	271307	175854	114363	222234	281482
12.05_398.2189m/z	398.219	12.0525	pos	Deacetylisovaltrate	HMDB0035840	Lipids and lipid-like molecules	Prenol lipids	Monoterpenoids			41.7	17.8	M+NH4	C20H28O7	4.25272	1.92297	0.00118494	0.00622978	-1.3321	0.39719	90922.4	228914	31150.3	61738.3	80668.9	89918.6	134220	147838	292152	232979	295868	132528	196694	223263
8.27_481.3174m/z	481.317	8.27317	neg	Varanic acid	HMDB0002195	Lipids and lipid-like molecules	Steroids and steroid derivatives	Bile acids, alcohols and derivatives			53.5	77	M+FA-H	C26H44O5	0.810267	1.92245	0.00364198	0.0141538	4.52262	22.9849	158789	6908.38	159742	96029.8	34386.3	114789	293068	254717	7700.16	5809.84	6917.24	4166.09	10339.1	6517.9
9.60_298.2290n	299.236	9.60158	pos	Cardanol	LMPK15010002	Benzenoids	Phenols	1-hydroxy-4-unsubstituted benzenoids			54.4	78.4	M+H-H2O, M+H	C21H30O	-2.37304	1.92044	0.0365809	0.0811369	5.46409	44.1423	192932	4370.68	19991.4	25276.2	115176	522801	294356	179991	9673.02	2583.3	8216.13	3878.99	471.959	1400.67
9.48_293.1760m/z	293.176	9.4832	neg	16:4(4Z,7Z,10Z,13Z)	LMFA01030163	Lipids and lipid-like molecules	Fatty Acyls	Fatty Acids and Conjugates			51.7	61.1	M+FA-H	C16H24O2	0.569491	1.91831	0.000821003	0.00480375	5.74757	53.727	141289	2629.76	116267	130474	136711	281722	76420.9	106139	3320.88	2512.56	3172.57	2130.34	1824.93	2817.29
0.70_112.0506m/z	112.051	0.6996	pos	Cytosine	HMDB0000630	Organoheterocyclic compounds	Diazines	Pyrimidines and pyrimidine derivatives	***	C00380	55.1	80.9	M+H	C4H5N3O	0.575017	1.91648	0.0115596	0.0335494	-1.08247	0.472218	147190	311699	309520	124878	151768	140169	75648.1	81156.3	422913	291816	406979	254895	158857	334732
11.53_355.1767m/z	355.177	11.5349	pos	Propofol glucuronide	2159	Organic oxygen compounds	Organooxygen compounds	Carbohydrates and carbohydrate conjugates			42.7	23.5	M+H	C18H26O7	4.31743	1.91388	0.00145858	0.00723392	-2.02708	0.245351	47604.4	194026	17491.4	22505.8	57058.6	69439.5	16803.9	102327	143248	258207	179353	269870	77361.7	236114
11.53_198.1615n	199.169	11.5349	pos	2,7-Diethyl-1,6-dioxaspiro[4.5]decane	102871	Unclassified	Unclassified	Unclassified			38.4	0	M+H-H2O, M+H	C12H22O2	-2.5844	1.90518	0.00401771	0.0152053	-2.11811	0.230349	46446.1	201634	30907	31855.1	49816.1	60777.9	43594	61726.6	131900	319403	180702	293769	50609.3	233420
10.83_866.4957n	889.486	10.8346	pos	PI(15:1(9Z)/22:6(4Z,7Z,10Z,13Z,16Z,19Z))	LMGP06010159	Lipids and lipid-like molecules	Glycerophospholipids	Glycerophosphoinositols			37.2	0	M+H, M+Na	C46H75O13P	1.40316	1.90324	6.95268e-05	0.000834447	4.07988	16.9108	136035	8044.25	75234.9	111693	116659	191873	196339	124412	6125.36	14891.9	8739.61	3147.28	4079.86	11281.5
8.68_343.2622m/z	343.262	8.67928	pos	TrHA	LMFA01030853	Lipids and lipid-like molecules	Fatty Acyls	Fatty Acids and Conjugates			55.2	82.6	M+H	C23H34O2	-2.87049	1.89928	0.0403637	0.0874868	4.70695	26.1176	199094	7622.96	153053	17173.9	25986.8	201567	234317	562464	7933.84	7661.43	10440.8	6296.31	6730.84	6674.49
5.20_287.1132m/z	287.113	5.20132	pos	Isosalicin	HMDB0034023	Organic oxygen compounds	Organooxygen compounds	Carbohydrates and carbohydrate conjugates			45.7	33.9	M+H	C13H18O7	2.31983	1.89927	0.00559581	0.0194406	-2.74116	0.149564	27579.2	184397	22243.3	34010.9	28975.8	9709.29	36469.9	34066	130044	385833	126032	218385	80504.1	165585
4.60_328.2225m/z	328.222	4.59558	pos	DIPROTIN B	44661	Unclassified	Unclassified	Unclassified			39.5	5.99	M+H	C16H29N3O4	-1.89352	1.89755	0.0267018	0.063705	2.55277	5.86761	224658	38287.8	95531.2	503620	311668	54873.3	291110	91144.1	54187.1	23998.2	21326.6	21261.7	54095.4	54857.5
8.27_429.2990m/z	429.299	8.27105	pos	1,25-Dihydroxy-24-oxo-16-ene-vitamin D3	42534	Lipids and lipid-like molecules	Sterol Lipids	Secosteroids			51.1	69.8	M+H	C27H40O4	-2.07517	1.8966	0.00179416	0.00840093	3.66686	12.7009	155367	12232.8	117177	89142.4	72144.4	137066	246049	270625	14590.1	10871.4	14573.9	8729.1	14080	10552.2
5.78_315.1241m/z	315.124	5.78028	neg	4'-Hydroxy-7-methoxy-8-methylflavan	LMPK12020231	Unclassified	Unclassified	Unclassified			47.8	42.8	M+FA-H	C17H18O3	1.07178	1.89145	0.039267	0.08568	-0.288719	0.818629	820967	1.00286e+06	771053	950660	1.10247e+06	802014	626492	673116	997747	1.1119e+06	977385	977250	1.01806e+06	934797
6.33_621.2903m/z	621.29	6.32722	pos	Lanceotoxin A	67237	Unclassified	Unclassified	Unclassified			47.3	44.9	M+H	C32H44O12	-0.330991	1.88908	0.02418	0.0590627	0.906882	1.87499	371664	198222	525173	393163	391027	444972	113059	362590	207627	196419	149553	159617	348378	127738
3.40_451.2065m/z	451.207	3.39982	pos	Rhizocticin B	63577	Unclassified	Unclassified	Unclassified			39.4	0.0532	M+H	C16H31N6O7P	0.160938	1.87819	0.00286297	0.0118963	-7.45105	0.00571491	792.698	138707	853.002	1698.15	2205.04	1.03932e-06	1.03932e-06	1.03932e-06	124132	109379	309771	66749.1	117356	104854
12.53_324.2291n	347.218	12.5299	pos	1-Acetoxy-2-hydroxy-16-heptadecyn-4-one	HMDB0031007	Lipids and lipid-like molecules	Fatty Acyls	Fatty alcohols			51.9	66	M+NH4, M+Na	C19H32O4	-2.83613	1.87707	0.024478	0.0596051	-2.6014	0.164778	33470.3	203123	82445.4	12515.3	87569.8	4208.76	6362.25	7720.2	277057	444175	246457	147002	29185	74863.5
6.96_525.3072m/z	525.307	6.9554	neg	inokosterone	LMST01010194	Lipids and lipid-like molecules	Sterol Lipids	Sterols		C08819	37.5	0	M+FA-H	C27H44O7	0.610446	1.877	0.00205838	0.00932642	1.55086	2.92991	216304	73826.3	238284	193857	138727	144390	217035	365532	89016.8	75478.8	82484.3	48080.7	87392.7	60504.5
4.01_206.0999m/z	206.1	4.01148	pos	(Z)-1-(Methylthio)-5-phenyl-1-penten-3-yne	HMDB0032688	Benzenoids	Benzene and substituted derivatives	Unclassified			37.7	2.67	M+NH4	C12H12S	0.598273	1.87375	4.61651e-05	0.000627413	-1.24285	0.422537	90013.3	213031	101291	112342	108261	89636.6	86929.5	41618.7	193177	264569	186135	173214	245925	215164
10.33_405.1955m/z	405.195	10.3256	neg	Diphenoxylic acid(DPA)	2330	Unclassified	Unclassified	Unclassified			37.3	0	M-H2O-H	C28H28N2O2	-4.18815	1.86848	0.00016394	0.00154232	-2.06289	0.239336	38967.6	162816	54522	56472.1	61891.2	34928.7	10139.5	15852	182819	212429	215404	129737	131405	105101
4.52_374.1704m/z	374.17	4.51787	pos	Desmethylthioridazine	2840	Unclassified	Unclassified	Unclassified			36.4	0	M+NH4	C20H24N2S2	-4.25038	1.86539	5.876e-07	4.13527e-05	-5.07907	0.0295833	3470.4	117309	2597.13	3889.16	7029.61	3377.38	1601.97	2327.15	117166	134908	122287	73688.5	145993	109814
0.64_156.0764m/z	156.076	0.64405	pos	L-Histidine	21	Organic acids and derivatives	Carboxylic acids and derivatives	Amino acids, peptides, and analogues	**	C00135	57.2	96.1	M+H	C6H9N3O2	-2.12949	1.85851	5.10311e-05	0.000668798	-1.48672	0.356823	67038.9	187877	93314.2	82187.7	47743.1	89668.8	50952.7	38366.9	214939	223252	222671	141379	154973	170048
6.68_349.2021m/z	349.202	6.68275	neg	10-Acetoxy-8-heptadecene-4,6-diyn-3-ol	HMDB0039735	Lipids and lipid-like molecules	Fatty Acyls	Fatty alcohols			42.7	18.2	M+FA-H	C19H28O3	0.317257	1.85346	2.33371e-05	0.000400262	3.21935	9.31364	130657	14028.6	176045	124184	106215	178681	113004	85815.4	12937.3	17294.5	9625.87	10214.5	23122.2	10977.3
11.54_433.2185m/z	433.218	11.5413	neg	Tafluprost	HMDB0015704	Lipids and lipid-like molecules	Fatty Acyls	Eicosanoids			37.6	0.109	M-H2O-H	C25H34F2O5	-2.49883	1.85285	0.00182675	0.00851758	-2.46166	0.181538	30785.4	169581	10497.9	16485.1	36556.1	52987.2	6383.36	61802.7	124604	227629	162172	235372	39718.2	227992
5.16_240.1721n	223.169	5.15893	pos	7-oxo-11E-Tetradecenoic acid	LMFA01060186	Lipids and lipid-like molecules	Fatty Acyls	Fatty Acids and Conjugates			52.1	65.5	M+H-H2O, M+H	C14H24O3	-1.82055	1.85079	0.0192973	0.0496569	-2.99511	0.125424	23509.5	187440	15056.5	15686.6	70062.2	25416.6	6035.72	8799.35	283980	416751	137610	165362	105338	15596.5
10.21_288.2294n	271.226	10.2126	pos	9,16-dihydroxy-palmitic acid	LMFA01050340	Lipids and lipid-like molecules	Fatty Acyls	Fatty Acids and Conjugates			51.6	65.7	M+H-H2O, M+H	C16H32O4	-2.41922	1.84736	1.41418e-05	0.000290788	-1.41112	0.37602	69671.6	185287	66787.4	74456.7	84133.3	71641.9	61675.6	59335	201646	231271	211925	167405	140248	159229
7.40_364.0975m/z	364.098	7.40003	neg	Ro 19-4603	69655	Unclassified	Unclassified	Unclassified			39.1	0	M+FA-H	C15H17N3O3S	0.877241	1.8468	8.8138e-06	0.000211268	-10.3105	0.00078749	90.3582	114742	1.03932e-06	97.1535	283.127	1.03932e-06	161.869	1.03932e-06	106767	81430.2	133742	74279.8	128387	163846
7.74_475.2690m/z	475.269	7.7383	neg	15-keto Latanoprost	45712	Unclassified	Unclassified	Unclassified			37.8	0	M+FA-H	C26H38O5	-2.73511	1.84562	0.018969	0.0489901	2.64846	6.26998	195725	31216.2	110450	100199	65140.6	144048	348662	405851	34377.3	29786.5	34829.1	21397.7	42487.9	24418.7
10.87_779.5477m/z	779.548	10.869	neg	PG(O-16:0/18:1(9Z))	79903	Lipids and lipid-like molecules	Glycerophospholipids	Glycerophosphoglycerols			37	0	M+FA-H	C40H79O9P	4.56405	1.84181	0.0116378	0.033719	5.82572	56.7173	159075	2804.69	1.03932e-06	75476.1	156287	234584	355111	132989	1.03932e-06	740.252	612.053	1.03932e-06	3674.68	11801.2
5.84_529.3385m/z	529.338	5.84458	neg	(25S)-5alpha-cholestan-3beta,4beta,6alpha,8beta,15alpha,16beta,26-heptol	LMST01010328	Unclassified	Unclassified	Unclassified			49.4	51	M+FA-H	C27H48O7	0.571392	1.83994	0.00609772	0.0207412	1.03403	2.04773	284657	139011	363043	348245	178109	155757	292346	370440	145208	172311	120978	84748.4	191149	119672
6.44_627.3375m/z	627.338	6.43687	pos	Capsianoside IV	HMDB0030736	Lipids and lipid-like molecules	Fatty Acyls	Fatty acyl glycosides			37.3	0	M+H-H2O	C32H52O13	0.0718374	1.83685	0.0245784	0.0597593	4.62651	24.7011	175089	7088.28	90508	100045	62209.4	92984.8	465146	239637	6671.83	1755.63	1484.07	399.204	28651.4	3567.56
11.02_450.3350n	449.328	11.0169	neg	3alpha,7alpha,12alpha-trihydroxy-5beta-cholestanate	HMDB0062207	Lipids and lipid-like molecules	Steroids and steroid derivatives	Bile acids, alcohols and derivatives			39.1	4.6	M-H, M+FA-H	C27H46O5	0.981027	1.83501	0.000105338	0.00111742	1.68922	3.22483	173046	53660.6	155559	230950	105394	182297	189894	174183	60970.2	91021.4	56284.4	22606.7	39677.6	51403.4
11.27_245.2257m/z	245.226	11.2658	pos	6-[3]-ladderane-1-hexanol	LMFA05000065	Lipids and lipid-like molecules	Fatty Acyls	Fatty alcohols			55.6	84.5	M+H-H2O	C18H30O	-2.47262	1.83342	0.0114145	0.0332337	-4.18461	0.054993	9204.56	167377	1680.89	3340.87	33497.8	10827.6	1880.52	3999.66	87927.2	304450	157231	327412	11563	115678
5.70_383.2078m/z	383.208	5.69872	neg	Dodecyl gallate	HMDB0038720	Benzenoids	Benzene and substituted derivatives	Benzoic acids and derivatives			38.8	3.45	M+FA-H	C19H30O5	0.76648	1.8277	2.70893e-05	0.000442505	2.06395	4.18128	151499	36232.7	166634	172040	168029	188534	82708.6	131049	32059.9	39766.3	31281.9	41018.9	40323.7	32945.3
5.94_569.2791m/z	569.279	5.94235	neg	D-Urobilin	HMDB0004161	Unclassified	Unclassified	Unclassified			40.9	23.3	M-H2O-H	C33H40N4O6	3.70448	1.82681	0.0327314	0.0743839	4.81129	28.0765	180764	6438.29	103378	99449.4	81210.1	136213	134346	529991	5766.82	9241.47	9396.79	4531.81	5089.43	4603.4
5.90_305.1851m/z	305.185	5.90102	pos	Ritodrine	HMDB0015005	Benzenoids	Benzene and substituted derivatives	Phenethylamines		C07239	47.7	44.2	M+NH4	C17H21NO3	-3.14908	1.8256	0.046981	0.0982417	1.12085	2.17476	335627	154328	289602	300926	177968	245943	566352	432970	119608	109098	108024	65247.1	430504	93489.9
9.72_459.2735m/z	459.273	9.71912	neg	Adlupulone	HMDB0030140	Organic oxygen compounds	Organooxygen compounds	Carbonyl compounds			38.2	2.85	M+FA-H	C26H38O4	-4.19588	1.82224	0.000605819	0.00387361	4.38259	20.8588	129752	6220.46	115323	143137	27715.8	111714	204892	175729	7885.38	3877.35	7152.35	2960.51	5242.98	10204.2
5.37_544.2586m/z	544.259	5.37247	neg	N-[(3a,5b,7a,12a)-3,12-dihydroxy-24-oxo-7-(sulfoxy)cholan-24-yl]-Glycine	LMST05030010	Unclassified	Unclassified	Unclassified			47.3	44	M-H	C26H43NO9S	0.0969993	1.82168	2.45128e-05	0.000415214	3.82262	14.1489	124417	8793.45	149611	110481	104882	89968.4	101656	189906	8290.89	5660.82	6383.72	3139.92	21781.8	7503.54
0.78_185.0796n	186.087	0.782683	pos	(S)-N-(4,5-Dihydro-1-methyl-4-oxo-1H-imidazol-2-yl)alanine	90300	Organic acids and derivatives	Carboxylic acids and derivatives	Amino acids, peptides, and analogues			47.3	44.2	M+H, M+NH4	C7H11N3O3	-2.38108	1.82164	0.00233562	0.0102544	0.88665	1.84888	289837	156764	324366	334089	333571	342390	142548	262058	151868	185401	131685	156563	175906	139159
8.81_958.5146n	957.507	8.81197	neg	Asiaticoside	HMDB0036656	Lipids and lipid-like molecules	Prenol lipids	Terpene glycosides		C15428	40.1	7.04	M-H2O-H, M-H	C48H78O19	0.910268	1.82092	0.000357036	0.00269671	-3.0908	0.117375	16765.5	142837	54172.8	2239.97	21224.7	19631.9	1490.56	1832.83	76466.6	229009	116853	182039	140702	111951
9.10_482.3290m/z	482.329	9.09968	pos	Vitamin D3 sulfoconjugate	LMST03020652	Lipids and lipid-like molecules	Sterol Lipids	Secosteroids			44.4	31.9	M+NH4	C27H44O4S	-1.79325	1.8177	0.0493722	0.101948	8.71781	421.039	184179	437.438	127484	24852.3	45998.4	126787	207001	572949	611.579	227.611	1494.44	37.0532	172.753	81.1886
0.69_257.1024n	296.065	0.685717	pos	Glycerophosphocholine	HMDB0000086	Lipids and lipid-like molecules	Glycerophospholipids	Glycerophosphocholines	**	C00670	46.2	37.3	M+Na, M+K	C8H20NO6P	-1.77765	1.81517	0.00586342	0.0201412	-3.97235	0.0637093	9579.92	150369	14716.3	10552.8	19034.6	8343.76	2109.68	2722.4	61837.6	236996	79500.1	49998.8	277488	196395
8.40_397.3075m/z	397.308	8.40425	pos	5-(12-Nonadecenyl)-1,3-benzenediol	HMDB0039866	Benzenoids	Phenols	Benzenediols			52.3	71.6	M+Na	C25H42O2	-0.464285	1.81515	1.34165e-05	0.000281517	1.63252	3.10055	172243	55552.4	188207	182450	205363	111228	162619	183592	69093.7	64990.4	70787.6	31724.7	47966.7	48751.4
12.04_347.2184m/z	347.218	12.0366	pos	Europine	68230	Unclassified	Unclassified	Unclassified			38.9	0	M+NH4	C16H27NO6	2.25845	1.81506	0.00360831	0.0140535	-2.25142	0.210018	36491.4	173754	70538.6	26731.5	71054.3	32676.7	7802.9	10144.5	212550	293658	162255	206102	49186.5	118775
10.47_417.3355m/z	417.336	10.4746	pos	3alpha,7beta-Dihydroxy-5beta-cholestan-26-oic acid	LMST04030058	Unclassified	Unclassified	Unclassified			53.8	76.6	M+H-H2O	C27H46O4	-1.79863	1.81207	0.000669464	0.00415068	3.23878	9.43994	137661	14582.8	140908	130463	70471.8	134052	251858	98213.9	20770.2	10400.8	18112.4	8052.89	16872	13288.7
12.05_439.2454m/z	439.245	12.0525	pos	PG(14:0/0:0)	LMGP04050012	Lipids and lipid-like molecules	Glycerophospholipids	Glycerophosphoglycerols			42.8	18.4	M+H-H2O	C20H41O9P	-0.382253	1.80041	0.00468211	0.0169886	-1.06288	0.478676	119862	250404	46604	80947.3	99416.2	103502	191520	197183	327360	250989	306536	151005	213641	252891
11.53_398.1986m/z	398.199	11.5349	pos	Scarlet Red	73202	Unclassified	Unclassified	Unclassified			37.7	0	M+NH4	C24H20N4O	2.83775	1.79752	0.000701498	0.0042861	-2.49211	0.177746	26699	150209	9154.18	12206.7	31703.4	41799.8	6575.77	58754.1	126648	202992	152761	181871	43901.8	193081
5.15_380.1836n	379.176	5.15433	neg	Pteroside B	HMDB0030760	Organic oxygen compounds	Organooxygen compounds	Carbohydrates and carbohydrate conjugates			45.7	29.8	M-H, M+FA-H	C20H28O7	0.241606	1.79426	0.000754645	0.00452413	-1.09682	0.467546	109228	233619	123324	122759	131685	108022	49604.5	119971	206394	291514	186503	230681	311562	175061
3.27_230.1624n	231.17	3.26565	pos	Leucyl-Valine	HMDB0028942	Organic acids and derivatives	Carboxylic acids and derivatives	Amino acids, peptides, and analogues	***		49.9	55.2	M+H, M+K	C11H22N2O3	-2.62149	1.79334	0.0468466	0.0980454	1.28033	2.42895	311716	128334	283554	601544	464199	89024.5	291567	140410	109535	87645.3	123595	96440.1	202209	150579
11.32_456.3243n	455.317	11.3207	neg	Norselic acid D	LMST01040192	Lipids and lipid-like molecules	Sterol Lipids	Sterols			45.7	33.5	M-H, M+FA-H	C29H44O4	0.717933	1.78863	0.0280334	0.0661068	1.18143	2.26802	282352	124493	159438	189338	123793	440423	354371	426746	199038	76929.5	94743.9	76659	174823	124762
0.91_586.2209n	587.228	0.907233	pos	2-{2,6-dihydroxy-4-[6-hydroxy-7-(3-methylbut-2-en-1-yl)-1-benzofuran-2-yl]phenyl}-6-(2,4-dihydroxy-5-methoxyphenyl)-4-methylcyclohex-3-ene-1-carboxylic acid	HMDB0126235	Phenylpropanoids and polyketides	2-arylbenzofuran flavonoids	Unclassified			37.1	0.116	M+H, M+Na	C34H34O9	0.991292	1.78553	0.00754572	0.0243139	-1.74231	0.29889	62457.8	208966	62668.4	81405.4	8220.49	137030	40511.5	44910.8	60205.6	186957	154386	232848	279991	339407
11.54_397.1687m/z	397.169	11.5413	neg	Ro 31-7549	45539	Unclassified	Unclassified	Unclassified			38.1	0	M-H	C24H22N4O2	4.25222	1.77884	0.00354538	0.0138774	-3.01778	0.123469	18855.2	152712	3834.38	8691.8	25475.1	36776.1	3014.75	35339.4	88960.9	227230	136470	227777	22327.4	213510
6.44_339.1813m/z	339.181	6.44178	neg	Tanacetol A	HMDB0035722	Lipids and lipid-like molecules	Prenol lipids	Sesquiterpenoids			54	73.7	M+FA-H	C17H26O4	0.0616174	1.76798	5.532e-05	0.000712085	1.93769	3.83093	148148	38671.5	142365	152712	124671	103950	205320	159868	18889.4	22046.8	20211.5	57250.4	50029.7	63601.4
0.78_260.1234m/z	260.123	0.782683	pos	HC Yellow No. 4	73131	Unclassified	Unclassified	Unclassified			38.4	0	M+NH4	C10H14N2O5	-2.77746	1.76704	0.00278294	0.0116657	-0.591399	0.663699	248977	375135	285837	339447	287423	207619	149530	224007	359832	432974	353331	327183	408944	368548
10.01_360.2734m/z	360.273	10.0069	pos	2,3-Dinor-TXB1	LMFA03030012	Lipids and lipid-like molecules	Fatty Acyls	Eicosanoids			47.9	46.7	M+NH4	C19H34O5	-3.00994	1.76634	0.0018814	0.0087164	-3.06576	0.119431	17590.5	147287	20732	14685.7	17781.3	22287.9	8031.23	22025	141370	198858	103782	264698	47624.1	127388
6.20_389.2549m/z	389.255	6.20442	neg	DG(8:0/0:0/8:0)	HMDB0092900	Lipids and lipid-like molecules	Glycerolipids	Diradylglycerols			38.1	0	M+FA-H	C19H36O5	1.12307	1.76089	1.53627e-05	0.000307848	1.0406	2.05709	204183	99258.5	224334	229826	195267	216849	176956	181867	90114	110164	76546.2	98274.2	141707	78744.9
6.13_439.3161m/z	439.316	6.1293	pos	U-46619 Glycine methyl ester	45275	Unclassified	Unclassified	Unclassified			38.6	0	M+NH4	C24H39NO5	-1.39976	1.76046	0.00237263	0.0103791	2.59563	6.04452	148347	24542.4	265268	150701	74575.6	65661.2	141803	192073	19918.7	23033.2	22678.8	15464.3	38055.3	28104
7.35_342.2034n	343.211	7.35363	pos	Monic acid	HMDB0061154	Lipids and lipid-like molecules	Fatty Acyls	Fatty acids and conjugates			50.4	62.9	M+H-H2O, M+H	C18H30O6	-2.332	1.75948	1.47256e-05	0.000298379	2.10915	4.31436	138516	32105.8	123249	149072	114273	105796	197211	141495	31914.2	37160.5	25428.8	33206.7	37855.7	27068.6
4.88_425.1029m/z	425.103	4.8798	neg	Meticillin	HMDB0015541	Organic acids and derivatives	Carboxylic acids and derivatives	Amino acids, peptides, and analogues		C07177	43.6	26.2	M+FA-H	C17H20N2O6S	1.3649	1.75673	2.05903e-07	2.34293e-05	-2.21584	0.215262	27891.2	129569	38910.3	29741.8	30810.2	27366.6	8823.96	31694.1	129259	145245	142490	136841	125755	97822.3
11.53_394.2028m/z	394.203	11.5349	pos	Tylophorine	68438	Phenylpropanoids and polyketides	Diarylheptanoids	Linear diarylheptanoids			37.3	0	M+H	C24H27NO4	3.86	1.75392	0.00139224	0.00697585	-2.18873	0.219344	34172.3	155793	8133.24	14727.7	36783	53029.8	12959.5	79400.6	113370	172952	158940	196985	58773.8	233740
5.56_366.2398n	367.247	5.55567	pos	15-cyclohexyl pentanor PGF2α	63112	Unclassified	Unclassified	Unclassified			51.1	65	M+H-H2O, M+H	C21H34O5	-2.16231	1.75312	0.000473427	0.00326903	1.87696	3.673	160240	43626.6	97617.3	143981	133413	170788	156627	259016	48536.2	36382.6	43974.1	23685.3	66170.8	43010.7
0.78_217.1178m/z	217.118	0.782683	pos	Threoninyl-Proline	85962	Organic acids and derivatives	Carboxylic acids and derivatives	Amino acids, peptides, and analogues			48.2	48.9	M+H	C9H16N2O4	-2.46615	1.75203	0.00893642	0.0276527	-1.06603	0.477631	121357	254081	142780	217176	153417	60089.3	100449	54228.5	259109	146236	292122	189727	266044	371245
5.51_190.0739n	191.081	5.51203	pos	Indole-3-acetaldoxime N-oxide	71605	Unclassified	Unclassified	Unclassified			43.7	31.4	M+H, M+NH4, M+Na	C10H10N2O2	-1.92746	1.74735	0.00547969	0.0191357	-1.48782	0.35655	70971.1	199049	95626.6	156278	2746.92	34737.5	57542.7	78894.6	238610	222913	221522	60226.6	258426	192599
6.34_406.2939m/z	406.294	6.34298	pos	3alpha,12alpha-Dihydroxy-5beta-chola-7,9(11)-dien-24-oic Acid	LMST04010400	Unclassified	Unclassified	Unclassified			54	80.2	M+NH4	C24H36O4	-3.35034	1.74679	0.0026817	0.0113396	3.50634	11.3636	135459	11920.5	118793	51996.7	66885.4	168313	144949	261818	11644.4	5529.73	14031.5	8419.25	13866.3	18031.8
12.33_306.2186n	307.226	12.3306	pos	1,17-dihydroxy-androstan-3-one	LMST02020111	Lipids and lipid-like molecules	Sterol Lipids	Steroids			47.7	48	M+H, M+Na	C19H30O3	-2.97296	1.74614	0.0447902	0.0947914	-1.90018	0.26791	58010.4	216530	83170.4	39250.9	174202	16750.1	22482.6	12206.9	257522	503550	201195	143978	44277.3	148656
7.96_513.3436m/z	513.344	7.95567	neg	5beta-Cholestane-3alpha,7alpha,12alpha,24,25,26-hexol	LMST04030030	Unclassified	Unclassified	Unclassified			48.1	50.5	M+FA-H	C27H48O6	0.58677	1.74537	0.000706982	0.00430962	1.66184	3.1642	170596	53914.2	184126	234507	109786	99274.1	173293	222588	80662	54518.7	60112	23331.1	61283	43578.5
9.15_384.2293n	385.236	9.14738	pos	12alpha-Hydroxy-3-oxochola-1,4,6-trien-24-oic Acid	LMST04010393	Unclassified	Unclassified	Unclassified			48.7	51.4	M+H-H2O, M+H	C24H32O4	-1.87292	1.74153	0.00286257	0.0118963	3.99012	15.8908	131611	8282.2	120894	84568.9	43726.7	92538.8	246077	201861	6872.46	4499.15	8055.46	4887.99	12595.5	12782.7
11.42_513.3545m/z	513.354	11.4184	pos	Barringtogenol C	HMDB0034525	Lipids and lipid-like molecules	Prenol lipids	Triterpenoids		C08931	37.7	0	M+Na	C30H50O5	-1.11874	1.74049	1.96729e-07	2.28332e-05	3.40773	10.6127	110222	10385.8	97886	135274	94460.8	102851	96854.6	134003	13839.7	10979.2	12858.2	2467.16	10552.9	11617.4
8.51_471.2425m/z	471.243	8.50753	neg	Chenodeoxycholic acid 3-sulfate	HMDB0002586	Lipids and lipid-like molecules	Steroids and steroid derivatives	Bile acids, alcohols and derivatives			45.3	37.6	M-H	C24H40O7S	0.64227	1.7397	0.0371548	0.0820023	4.29376	19.6133	162336	8276.85	433341	15493.9	18421	100748	215237	190778	4382.33	2445.59	20229.9	12180.6	2774.67	7648.01
0.84_354.0553n	399.046	0.836783	neg	Phenolsulfonphthalein	69460	Unclassified	Unclassified	Unclassified			36.5	0	M-H, M+FA-H	C19H14O5S	-2.5939	1.73793	0.0227766	0.0563094	-3.53662	0.0861732	13665	158576	35731.8	12605.4	14544.2	6339.24	7536.5	5233.03	97514.2	69872	396523	213192	36468.3	137888
11.05_347.2184m/z	347.218	11.0495	pos	Decylubiquinol	70946	Unclassified	Unclassified	Unclassified			38.5	0	M+Na	C19H32O4	-2.57189	1.73181	0.00162057	0.00782271	-1.61693	0.326029	59338.9	182005	64526.9	34095.5	64280.7	99289.9	47688	46152.6	180953	238804	139650	254072	75154.1	203396
1.49_263.1384m/z	263.138	1.49423	pos	Tyrosyl-Valine	HMDB0029118	Organic acids and derivatives	Carboxylic acids and derivatives	Amino acids, peptides, and analogues			50.1	54.7	M+H-H2O	C14H20N2O4	-2.33158	1.73154	2.00127e-05	0.000363385	-4.25262	0.0524607	5641.1	107530	7662.03	4032.06	10385.4	1775.51	7662.51	2329.07	66928.6	98835.4	135380	71591.7	135510	136936
0.78_302.1108n	303.118	0.782683	pos	Dibenzo[a,e]fluoranthene	73093	Unclassified	Unclassified	Unclassified			37.2	0	M+H-H2O, M+H	C24H14	4.0871	1.7262	8.55836e-07	5.12019e-05	-1.465	0.362237	55584.2	153447	67356.5	50325.4	77969.4	59316.4	27484.9	51052.8	144051	167555	170648	139510	159739	139181
4.83_229.0968m/z	229.097	4.83493	pos	N-acetyltryptophan	HMDB0013713	Organic acids and derivatives	Carboxylic acids and derivatives	Amino acids, peptides, and analogues			48.8	49.7	M+H-H2O	C13H14N2O3	-1.30212	1.72569	5.20297e-06	0.000149857	-2.32746	0.199234	24646.7	123707	27052.4	28569.5	28465.3	21252.1	18069.8	24470.9	107593	120283	176209	103638	127761	106758
5.91_224.1043n	223.097	5.91082	neg	5-(4-hydroxy-3-methoxyphenyl)pentanoic acid	HMDB0127761	Benzenoids	Phenols	Methoxyphenols			51.4	62.9	M-H, M+FA-H	C12H16O4	-2.27293	1.72155	0.00385942	0.0147796	3.80905	14.0164	130928	9341.02	117233	88086.5	53257.2	145700	280902	100388	9364.21	8000.5	10126.9	4930.01	9787.62	13836.8
0.71_161.0916m/z	161.092	0.713417	pos	Homoglutamine	3281	Unclassified	Unclassified	Unclassified			48.7	49.4	M+H	C6H12N2O3	-2.66051	1.72094	0.0130756	0.0368961	-0.982007	0.506275	141235	278969	259911	229799	187212	74810.4	59972.4	35705.1	232252	356828	219223	255107	267892	342512
6.47_318.2035n	319.211	6.47022	pos	L-Citronellol glucoside	HMDB0029850	Lipids and lipid-like molecules	Prenol lipids	Terpene glycosides			44.7	33.4	M+H, M+NH4, M+H-H2O	C16H30O6	-2.30432	1.71532	1.5314e-05	0.000307297	4.76382	27.1677	103983	3827.45	85690.8	161511	88675.9	119724	78810.7	89484.8	2297.83	6335.1	2987.83	6803.84	2974.57	1565.5
7.00_436.2683m/z	436.268	7.00102	pos	11beta,17,21-Trihydroxy-2alpha-methylpregn-4-ene-3,20-dione 21-acetate	70776	Unclassified	Unclassified	Unclassified			38.4	0	M+NH4	C24H34O6	-2.6443	1.71477	5.64212e-05	0.000721022	4.1964	18.3333	110841	6045.89	146865	113242	153722	110633	48014.5	92570.8	5293.46	7183.78	7327.63	4609.1	5825.52	6035.82
6.68_423.2734m/z	423.273	6.68362	pos	3α,7α,11α-Trihydroxy-12-oxo-5β-cholan-24-oic Acid	42990	Unclassified	Unclassified	Unclassified			50.7	59.7	M+H	C24H38O6	-1.58306	1.71027	0.0307631	0.0708713	2.79937	6.96134	175048	25145.8	74762.1	53354.1	56205.4	156930	390485	318552	19359.9	18225.5	22281.9	17147.6	35400.6	38458.9
7.10_368.2341n	369.241	7.10225	pos	3-Oxochola-1,4,6-trien-24-oic Acid	LMST04010429	Unclassified	Unclassified	Unclassified			46.1	51.7	M+H-H2O, M+H	C24H32O3	-2.87365	1.70815	0.00428443	0.0159258	2.66145	6.32669	143201	22634.4	113493	72149.8	46403	167527	254547	205085	25065.1	22706.8	18479.4	17488.8	33234.9	18831.4
5.17_301.1541m/z	301.154	5.17287	pos	N-Phenylacetylphenylalanine	HMDB0002372	Organic acids and derivatives	Carboxylic acids and derivatives	Amino acids, peptides, and analogues			46	40.5	M+NH4	C17H17NO3	-2.01295	1.70693	0.000188612	0.00169803	-2.77846	0.145748	18670.6	128102	15663.3	15913.2	19758.1	19850.3	23553.6	17285.2	80279.5	123273	108361	209096	95738.3	151866
9.92_408.2877n	407.28	9.91965	neg	3beta,6alpha,7alpha-Trihydroxy-5beta-cholan-24-oic Acid	LMST04010068	Unclassified	Unclassified	Unclassified			43.1	22.2	M-H, M+FA-H	C24H40O5	0.331094	1.70459	0.00628846	0.0211948	4.23153	18.7853	131360	6992.73	72025.4	83540.2	30963.2	148478	177640	275515	7428.62	7850.57	5787.43	4198.31	9650.2	7041.26
1.79_267.1333m/z	267.133	1.78958	pos	Phenylalanyl-Threonine	HMDB0029005	Organic acids and derivatives	Carboxylic acids and derivatives	Amino acids, peptides, and analogues			47.4	43.5	M+H	C13H18N2O4	-2.35792	1.70123	0.00523884	0.0185017	-1.23497	0.424852	87079.1	204963	92241	126128	129445	47218.8	75536.3	51905.6	164346	138596	337314	168178	240024	181321
7.37_405.2645m/z	405.264	7.3658	neg	2beta,3alpha,7alpha,12alpha-Tetrahydroxy-5beta-cholan-24-oic Acid	LMST04010115	Unclassified	Unclassified	Unclassified			45.6	38.6	M-H2O-H	C24H40O6	-0.400582	1.69972	0.0422394	0.0904916	2.12454	4.36064	201122	46122	86649.3	104166	58421.1	156077	462729	338687	41467.6	42058	41214.8	37231.2	71657.4	43102.9
6.16_349.2366m/z	349.237	6.16237	pos	15R-PGE2 methyl ester	LMFA03010095	Lipids and lipid-like molecules	Fatty Acyls	Eicosanoids			49.1	52.9	M+H-H2O	C21H34O5	-1.92336	1.69716	0.0331752	0.0751923	2.45016	5.46477	180841	33092.1	44063.5	66878.7	89333.8	324195	166197	394376	34350.1	23694.1	29889.5	20419	60440	29760
7.45_498.2899m/z	498.29	7.45157	neg	Taurochenodeoxycholic acid	LMST05040005	Lipids and lipid-like molecules	Steroids and steroid derivatives	Bile acids, alcohols and derivatives	**	C05465	51.7	67.8	M-H	C26H45NO6S	0.839614	1.69696	0.00289142	0.0119867	3.65251	12.5752	123184	9795.78	189305	54535.5	28024.5	195021	163148	109067	6799.62	12381.8	13390.9	4542.39	8187.43	13472.5
9.29_458.3750n	441.372	9.29483	pos	Heliantriol B2	HMDB0035034	Lipids and lipid-like molecules	Prenol lipids	Triterpenoids			47.8	47.1	M+H-H2O, M+H	C30H50O3	-2.22526	1.69543	0.00277472	0.011638	-1.94925	0.258951	42479.6	164045	93503.9	12081.1	78477.8	56221.6	5450.27	9142.91	93893.8	240346	113931	235369	184629	116099
8.92_437.3006m/z	437.301	8.92017	pos	3beta,6alpha-dihydroxy-5alpha-cholesta-9(11),24-dien-23-one	LMST01010346	Unclassified	Unclassified	Unclassified			46.6	45.6	M+Na	C27H42O3	-4.97443	1.69355	5.09909e-05	0.000668597	1.33672	2.52576	166371	65869.7	201696	199653	134107	146907	124980	190882	59104.9	54939.5	84347	60562.3	64011.1	72253.2
10.26_307.2259m/z	307.226	10.2567	pos	5-Androstene-3b,16a,17a-triol	LMST02020097	Lipids and lipid-like molecules	Steroids and steroid derivatives	Androstane steroids			52.3	72.7	M+H	C19H30O3	-2.87717	1.69335	0.00018323	0.00166352	-1.70277	0.307196	46921	152740	49300.7	50832	79385.9	56951.4	14673.3	30382.6	144683	188157	127494	201773	95738.8	158592
8.27_432.3096m/z	432.31	8.27105	pos	Chenodeoxyglycocholic acid	HMDB0006898	Lipids and lipid-like molecules	Steroids and steroid derivatives	Bile acids, alcohols and derivatives		C05462	44.4	41.5	M+H-H2O	C26H43NO5	-2.8124	1.69288	0.00179121	0.00839641	5.62386	49.3119	115026	2332.62	112840	60623.6	31017.8	116008	155802	213863	4980.56	2027.27	2722.05	1832.51	1640.24	793.049
7.82_397.3061m/z	397.306	7.81788	pos	Leukotriene B4 ethanolamide	HMDB0002304	Organic nitrogen compounds	Organonitrogen compounds	Amines			54.7	82.1	M+NH4	C22H37NO4	0.0122401	1.69204	5.67959e-07	4.07919e-05	1.96928	3.91572	128847	32905	121737	144114	137394	118941	98017.5	152877	39203.5	41146.9	35934	25444.7	29273.6	26427.4
9.29_616.3962n	599.393	9.29483	pos	PHORBOL MYRISTATE ACETATE	44608	Unclassified	Unclassified	Unclassified			47.1	42.9	M+H-H2O, M+H	C36H56O8	-2.20683	1.6857	0.00293343	0.0121093	-2.1964	0.218181	33716.6	154535	80161	5648.06	66167	45726.3	1531.77	3065.15	79449.8	233233	104264	230954	170857	108450
11.53_184.1459n	185.153	11.5349	pos	2-Ethyl-1,7-dioxaspiro[5.5]undecane	LMPK09000020	Unclassified	Unclassified	Unclassified			38.7	0	M+H-H2O, M+H	C11H20O2	-2.41118	1.68014	0.00481861	0.0173621	-2.97965	0.126776	17786.2	140296	10259.4	10489	21747.1	27729.1	11840.9	24651.6	81549.8	237484	113217	211813	20798.7	176915
9.12_421.1905m/z	421.19	9.12295	neg	Hydroxydiphenoxylic acid(HDPA)	2338	Unclassified	Unclassified	Unclassified			36.7	0	M-H2O-H	C28H28N2O3	-3.84751	1.67736	0.00220527	0.00981674	-1.31437	0.402101	73644.6	183149	103961	72723	118338	71239	37507.7	38098.5	203098	233901	258195	150993	126539	126172
11.53_179.1426m/z	179.143	11.5349	pos	Aleprylic acid	LMFA01030189	Lipids and lipid-like molecules	Fatty Acyls	Fatty Acids and Conjugates			53.1	70.9	M+H-H2O	C12H20O2	-2.44673	1.67726	0.00731215	0.0237751	-2.34316	0.197078	31387.7	159265	20373.9	13184.5	29785	81987.9	14001.6	28993.3	103827	254005	124047	253130	28493.9	192090
2.18_280.1649m/z	280.165	2.18323	pos	Prolylphenylalanine	HMDB0011179	Organic acids and derivatives	Carboxylic acids and derivatives	Amino acids, peptides, and analogues			47.7	46.2	M+NH4	C14H18N2O3	-2.63076	1.6766	0.00934804	0.028599	-1.6427	0.320257	58294.9	182025	51770.2	65787.1	129683	23483.6	40805.1	38240.7	142732	207112	100881	121613	340365	179449
4.97_391.1858m/z	391.186	4.9747	pos	3-(3,4-dimethoxyphenyl)-N-[2-(1-hydroxy-3-methoxy-4-oxocyclohexa-2,5-dien-1-yl)ethyl]prop-2-enimidic acid	HMDB0135474	Benzenoids	Benzene and substituted derivatives	Methoxybenzenes			40.4	5.63	M+NH4	C20H23NO6	-1.48916	1.67623	8.98544e-07	5.27776e-05	-2.53157	0.172951	19240.2	111247	20519.5	29535.1	30402.2	10191.5	10053.7	14739.3	105234	126004	119160	80367.8	133420	103293
9.60_470.3033n	515.304	9.6003	neg	17,23-Epoxy-29-hydroxy-27-norlanost-8-ene-3,15,24-trione	HMDB0035113	Lipids and lipid-like molecules	Prenol lipids	Triterpenoids			43.2	27.4	M-H, M+FA-H	C29H42O5	0.123812	1.67557	0.0177248	0.0465306	2.88697	7.39714	151186	20438.5	243729	42857.6	26368.7	162256	117425	314482	22916.3	20221.1	24674.2	17606.9	19445.4	17767
5.63_379.2128m/z	379.213	5.63422	neg	PGF3alpha-1,15-lactone	LMFA03010197	Lipids and lipid-like molecules	Fatty Acyls	Eicosanoids			48.8	49.9	M+FA-H	C20H30O4	0.609885	1.66765	0.0378593	0.0832091	1.96474	3.90342	202641	51913.8	157805	148805	174865	146451	79356.7	508565	40438.7	50663.5	57796	36357.2	84084.1	42143.3
6.92_643.3318m/z	643.332	6.91737	pos	Capsianoside I	HMDB0002318	Lipids and lipid-like molecules	Fatty Acyls	Fatty acyl glycosides			37.1	0	M+H-H2O	C32H52O14	-0.898721	1.66572	0.0048883	0.0175543	5.97418	62.8647	119726	1904.51	77573.5	79644.6	50702.9	76000.6	256720	177716	848.179	526.045	275.206	1.03932e-06	6720	3057.62
8.32_468.3437n	491.335	8.31988	pos	5beta-Cholestane-3alpha,7alpha,12alpha,24,26,27-hexol	84786	Unclassified	Unclassified	Unclassified			41.3	18.6	M+H, M+Na	C27H48O6	-2.99179	1.66274	0.00103766	0.00566577	1.48836	2.8057	165836	59106.9	201001	134297	87253.8	134909	220159	217399	79806.2	50679.3	68630.4	31937.7	68828.6	54759.1
8.23_331.2490m/z	331.249	8.2266	neg	9,10,13-trihydroxy-Octadecanoic acid	LMFA01050537	Lipids and lipid-like molecules	Fatty Acyls	Fatty Acids and Conjugates			47	38.5	M-H	C18H36O5	0.0937067	1.66013	0.0311899	0.0715721	0.923109	1.8962	299645	158024	291279	472618	390419	353583	99426.2	190546	139285	164579	137985	145687	159886	200723
7.85_348.2292n	349.236	7.85205	pos	17alpha,21-Dihydroxypregnenolone	HMDB0006762	Lipids and lipid-like molecules	Steroids and steroid derivatives	Hydroxysteroids	**	C05487	48.9	53.2	M+H-H2O, M+H	C21H32O4	-2.38195	1.65988	0.00113939	0.0060473	2.1822	4.53844	137120	30212.9	87798	82821.6	91863.3	168908	220494	170833	28754.6	24329.4	27030.8	19520.1	41910.4	39732.4
0.77_187.0840n	188.091	0.768833	pos	N2-Acetyl-L-aminoadipate semialdehyde	63444	Unclassified	Unclassified	Unclassified			48.4	50.7	M+H, M+Na	C8H13NO4	-2.47297	1.65145	4.08511e-05	0.000581047	-0.573344	0.672057	196184	291915	205327	184508	234675	213293	143981	195319	282774	310414	281626	308566	290612	277498
6.89_379.2130m/z	379.213	6.88777	neg	(ent-16betaOH)-16,17-Dihydroxy-9(11)-kauren-19-oic acid	HMDB0036760	Phenylpropanoids and polyketides	Stilbenes	Unclassified			46.6	37.6	M+FA-H	C20H30O4	1.1774	1.64536	0.0254376	0.061323	4.06819	16.7744	141990	8464.66	44446.3	59449.9	37686.5	163435	361273	185646	6956.84	6885.96	9508.48	14019.9	7509.77	5906.95
9.02_450.3350n	495.333	9.0201	neg	(25R)-1beta,3alpha,7alpha-trihydroxy-5beta-cholestan-26-oic acid	LMST04030188	Lipids and lipid-like molecules	Sterol Lipids	Bile acids and derivatives			41.8	18	M-H, M+FA-H	C27H46O5	1.12584	1.64486	0.00158232	0.00767384	1.8871	3.69891	145633	39371.9	112837	131523	83042.2	151110	258000	137286	46909.8	27081.7	47159.3	26748.3	44589.2	43742.9
9.12_498.2899m/z	498.29	9.12295	neg	Tauroursodeoxycholic acid	HMDB0000874	Lipids and lipid-like molecules	Steroids and steroid derivatives	Bile acids, alcohols and derivatives	***		37.8	1.63	M-H	C26H45NO6S	0.79523	1.64379	0.00705682	0.023143	4.29036	19.5672	122255	6247.99	56084.6	35186.9	55435.4	229367	154805	202654	5417.68	7379.23	7771.28	3632.82	5347.54	7939.36
10.55_449.3251m/z	449.325	10.552	pos	3α,7α,12α,23-Tetrahydroxy-5β-cholestan-26-oic acid	43059	Unclassified	Unclassified	Unclassified			37.5	0	M+H-H2O	C27H46O6	-2.3341	1.64357	0.000206661	0.00181217	4.22731	18.7304	102786	5487.68	115721	115333	79878.4	109925	160640	35221.2	5056.58	7348.74	6700.28	1949.23	7270.8	4600.46
11.53_182.1303n	165.127	11.5349	pos	Geranyl formate	69419	Unclassified	Unclassified	Unclassified			38.7	0	M+H-H2O, M+H	C11H18O2	-2.26629	1.64277	0.00458323	0.0167279	-2.83701	0.139951	18934.3	135292	11106.7	11046.2	22392.1	28745.5	13028.1	27287.1	82960.8	231308	111790	195901	20815.3	168978
10.94_369.2416m/z	369.242	10.9377	pos	(22E)-1alpha,3beta-Dihydroxychola-5,16,22-trien-24-oic Acid	LMST04010342	Unclassified	Unclassified	Unclassified			48.9	52.2	M+H-H2O	C24H34O4	-2.04867	1.6415	0.00207959	0.00940189	3.72821	13.2526	119814	9040.77	89134.1	203634	178043	70165.3	142977	34929.2	9407.17	3500.47	9235.14	3173.72	16178.2	12750
8.19_431.2760m/z	431.276	8.1931	pos	(23S)-3alpha,12alpha,23-Trihydroxy-5beta-cholan-24-oic Acid	LMST04010285	Unclassified	Unclassified	Unclassified			39.5	9	M+Na	C24H40O5	-2.01467	1.63875	0.00821657	0.0259888	5.38297	41.7289	122077	2925.47	39849.3	19284.8	74177.4	165897	213356	219895	4788.19	2284.19	6090.66	2224.82	1077.98	1086.98
9.84_450.3203m/z	450.32	9.84355	pos	Deoxycholic acid glycine conjugate	HMDB0000631	Lipids and lipid-like molecules	Steroids and steroid derivatives	Bile acids, alcohols and derivatives	***	C05464	56.7	92.3	M+H	C26H43NO5	-2.53116	1.63781	0.00205891	0.00932692	4.97112	31.3658	110908	3535.97	45592.4	102851	47829.3	114227	137952	216998	4403.77	4347.97	1879.69	1169.44	3847.66	5567.29
5.24_230.1513n	213.148	5.24297	pos	Dibutyl succinate	72884	Unclassified	Unclassified	Unclassified			39.7	3.07	M+H-H2O, M+NH4, M+H	C12H22O4	-2.01749	1.63431	0.0207659	0.0524453	-0.536959	0.689222	295452	428675	365632	299025	310280	328070	247773	221936	393858	588456	337270	384942	533420	334104
1.33_268.1033m/z	268.103	1.32682	pos	3-Deoxyguanosine	4149	Unclassified	Unclassified	Unclassified			54.5	78.2	M+H	C10H13N5O4	-2.75791	1.63109	0.04728	0.0986874	-1.23194	0.425746	99867.4	234570	92419.3	59411.9	151284	88059.5	96296.1	111733	385461	155802	350792	116469	52907.6	345990
10.23_493.3175m/z	493.317	10.2269	neg	7beta,12alpha-Dihydroxy-3-oxo-5beta-cholestan-26-oic acid	LMST04030049	Unclassified	Unclassified	Unclassified			44.9	37.1	M+FA-H	C27H44O5	0.878662	1.62862	1.24281e-05	0.000266333	2.194	4.57571	114861	25102.4	123190	117908	72100.4	126577	151203	98187.7	30933.8	21911.4	31313.2	15360.1	24500.2	26595.4
4.86_256.0942n	255.088	4.86293	neg	3-carboxy-4-methyl-5-(1-hydroxypropyl)-2-furanpropionic acid	LMFA01150060	Lipids and lipid-like molecules	Fatty Acyls	Fatty Acids and Conjugates			43.9	26.9	M-H2O-H, M-H	C12H16O6	-1.72503	1.62797	0.0404739	0.0876738	2.08722	4.24927	187148	44042.4	55406.2	78744.5	208522	244663	448034	87519.7	38315.4	35911.4	44215	49465.5	47750.7	48596.5
8.68_429.2988m/z	429.299	8.67928	pos	26,27-dinor-3α,6α,12α-trihydroxy-5β-cholestan-24-one	43163	Unclassified	Unclassified	Unclassified			38.7	0	M+Na	C25H42O4	3.18397	1.62506	0.00132746	0.00674092	3.82295	14.1521	110356	7797.87	100769	38936.6	50738.4	132599	171463	167632	10052.2	7140.87	9458.82	5156	7276.92	7702.4
9.51_531.3642m/z	531.364	9.50618	pos	Fasciculol C	HMDB0035853	Lipids and lipid-like molecules	Prenol lipids	Triterpenoids			37.2	0	M+Na	C30H52O6	-2.73798	1.623	1.54897e-05	0.000309538	3.27401	9.67334	101036	10444.8	107358	116782	85959.4	105806	54520.7	135790	10322.4	8025.64	15653.2	2067.34	19112.3	7487.87
9.89_298.1773n	281.174	9.89108	pos	Tetranor-PGE1	LMFA03010211	Unclassified	Unclassified	Unclassified			46.4	41.1	M+H-H2O, M+NH4, M+Na, M+H	C16H26O5	-2.31203	1.61902	6.08311e-05	0.000757868	-1.3478	0.39289	59374.4	151122	67876.2	65275.5	98944.3	77222.5	14295.7	32631.9	164522	173777	145896	138232	139645	144661
6.17_495.2964m/z	495.296	6.17025	neg	20,26-dihydroxyecdysone	LMST01010184	Lipids and lipid-like molecules	Sterol Lipids	Sterols			45.8	37.6	M-H	C27H44O8	0.0983231	1.61825	0.00513234	0.0181965	4.03642	16.4091	116786	7117.13	101889	56149.3	21264	118074	222897	180442	7048.07	6808.14	6846.74	4824.52	12636.4	4538.93
1.61_255.0889n	278.08	1.60528	pos	1-Hydroxy-3-methoxy-10-methylacridone	HMDB0029322	Organoheterocyclic compounds	Quinolines and derivatives	Benzoquinolines			39.8	10.4	M+NH4, M+Na	C15H13NO3	-2.478	1.61726	2.47651e-05	0.000418267	-4.4299	0.0463945	4333.36	93402.5	3746.62	4773.47	6580.57	1227.19	5380.52	4291.8	122035	104150	88351.8	41290.6	119089	85498.7
6.34_259.0975m/z	259.098	6.33922	neg	11-Hydroxy-12-methoxydihydrokawain	HMDB0030766	Phenylpropanoids and polyketides	Kavalactones	Unclassified			50.6	56.2	M-H2O-H	C15H18O5	-0.186604	1.617	0.0162232	0.0435339	-6.51008	0.0109716	1315.16	119870	331.509	47.6544	1.03932e-06	1954.73	3003.91	2553.19	157946	259952	133269	3163.34	1981.72	162907
6.07_231.1123m/z	231.112	6.06752	pos	6-Hydroxymelatonin	HMDB0004081	Organoheterocyclic compounds	Indoles and derivatives	Hydroxyindoles	**	C05643	43.2	20.4	M+H-H2O	C13H16N2O3	-2.08337	1.61629	0.000698682	0.00427519	-6.27672	0.0128979	1265.99	98154.7	994.559	1005.55	1417.35	1628.33	1664.07	886.093	161449	51659.5	147741	66567.9	50141.5	111369
1.09_136.0616m/z	136.062	1.09085	pos	FAPy-adenine	HMDB0004816	Organoheterocyclic compounds	Diazines	Pyrimidines and pyrimidine derivatives		C06502	45.4	33.4	M+H-H2O	C5H7N5O	-1.09549	1.6141	0.00606347	0.0206548	1.91255	3.76473	147003	39047.3	178173	59003.6	52527	242254	193754	156305	47366.3	41073.5	35967.4	35139.5	34417.6	40319.8
6.44_495.2964m/z	495.296	6.44178	neg	3-alpha,20-alpha-Dihydroxy-5-beta-pregnane 3-glucuronide	HMDB0010352	Lipids and lipid-like molecules	Glycerophospholipids	Glycerophosphoethanolamines			49.9	56.1	M-H	C27H44O8	0.0999245	1.60796	0.00602482	0.0205497	2.64842	6.2698	131238	20931.8	141239	84174.3	35717	94912	175809	255579	20051.8	20911.8	21803.4	18500.9	29417.7	14905.3
7.23_251.1287m/z	251.129	7.22917	neg	7-phenyl heptanoic acid	LMFA01140063	Lipids and lipid-like molecules	Fatty Acyls	Fatty Acids and Conjugates			51.8	61.5	M+FA-H	C13H18O2	-0.882142	1.60777	0.00494121	0.0176961	3.17782	9.04936	122294	13514.1	56418.9	82063.1	77807.4	150721	257790	108963	8503.42	10891.9	10595.3	16850.4	27295.9	6947.67
5.36_345.0984m/z	345.098	5.35705	neg	2,5-Dihydroxy-7-methoxy-8-methylflavanone	LMPK12140691	Unclassified	Unclassified	Unclassified			52	65.3	M+FA-H	C17H16O5	1.31926	1.60369	0.00152615	0.00747893	-0.909001	0.532554	112878	211956	153341	125376	171557	76078.4	71979.9	78935.1	213158	174669	200494	175844	260018	247553
5.73_415.1801m/z	415.18	5.73058	neg	5a-Dihydrotestosterone sulfate	LMST05020023	Lipids and lipid-like molecules	Steroids and steroid derivatives	Sulfated steroids			37.8	2.43	M+FA-H	C19H30O5S	1.43924	1.60288	3.2157e-06	0.000111745	2.88286	7.3761	98936.5	13413.1	105523	84579.5	66489.2	115066	94337.6	127623	7429.42	16026.3	20981.7	15966.5	13627.8	6447.07
10.84_491.2108m/z	491.211	10.8387	neg	Deuteroporphyrin IX	HMDB0000579	Organoheterocyclic compounds	Tetrapyrroles and derivatives	Porphyrins			47.7	49.4	M-H2O-H	C30H30N4O4	3.87607	1.5998	0.00081333	0.00477628	3.03893	8.21883	112290	13662.6	81163.9	80498.1	69736.5	96006.3	146434	199905	11917	15417.4	12697.8	9447.6	7611.48	24884.3
10.13_687.4456m/z	687.446	10.1263	pos	PE-Cer(d14:1(4E)/18:0(2OH))	LMSP03020059	Lipids and lipid-like molecules	Sphingolipids	Phosphosphingolipids			37.2	0	M+K	C34H69N2O7P	-2.72936	1.59952	0.0149347	0.0408487	-5.48454	0.0223351	2870.03	128499	1.03932e-06	1.03932e-06	11793.1	5427.09	1.03932e-06	1.03932e-06	46772.1	144218	132140	306644	1688.9	139527
10.85_803.5451m/z	803.545	10.8536	neg	PG(O-18:0/18:3(6Z,9Z,12Z))	LMGP04020029	Lipids and lipid-like molecules	Glycerophospholipids	Glycerophosphoglycerols			50.8	65.8	M+FA-H	C42H79O9P	0.897081	1.59828	0.00137317	0.00691254	2.90939	7.51303	117423	15629.3	32249.4	94278.5	113618	132687	203535	128171	7302.06	18144.3	11691	5625.03	14680.6	36332.7
9.86_470.3829m/z	470.383	9.85928	pos	(25S)-5alpha-cholestan-3beta,6beta,15alpha,16beta,26-pentol	LMST01010323	Unclassified	Unclassified	Unclassified			48.9	53.8	M+NH4	C27H48O5	-2.42976	1.59813	0.00125599	0.00647661	1.92071	3.78609	134902	35631	103557	152176	60853	128492	218291	146044	57189.8	33764.7	46842.7	14918.1	25839.1	35231.4
11.33_416.3283n	439.32	11.3255	pos	7a,12a-Dihydroxy-cholestene-3-one	HMDB0002197	Lipids and lipid-like molecules	Steroids and steroid derivatives	Cholestane steroids		C05457	49.7	56.9	M+H, M+Na	C27H44O3	-1.74765	1.59512	0.0225929	0.055973	1.34921	2.54772	202073	79315	112760	133613	77126.9	297266	293151	298519	111667	51154.7	72016.8	34997.8	137907	68146.8
7.59_376.2684m/z	376.268	7.5884	pos	Kinetensin 1-3	HMDB0012983	Organic acids and derivatives	Carboxylic acids and derivatives	Amino acids, peptides, and analogues			47	44.3	M+NH4	C15H30N6O4	4.69272	1.59492	1.88161e-05	0.000351557	-1.47316	0.360193	49292	136849	55982.5	42240.3	52322	37891.7	24114.7	83200.9	146064	159527	144114	144669	122538	104182
11.07_330.2396n	313.236	11.0652	pos	9,10,18-TriHOME(12)	LMFA02000222	Lipids and lipid-like molecules	Fatty Acyls	Octadecanoids			46.4	41.5	M+H-H2O, M+Na, M+H, M+NH4	C18H34O5	-3.09093	1.59319	0.00035596	0.00269113	-1.17288	0.443535	76410.1	172275	89499.5	112398	70479.9	80214.1	41713.9	64155.1	158068	196918	135098	153336	236430	153802
9.31_433.3304m/z	433.33	9.31105	pos	7alpha,12alpha,24-trihydroxycholest-4-en-3-one	57931	Lipids and lipid-like molecules	Sterol Lipids	Bile acids and derivatives			55.4	88.8	M+H	C27H44O4	-1.97753	1.59142	0.00020173	0.00178132	2.70044	6.49999	109008	16770.5	82998.5	107619	71064.9	105529	183133	103705	20852.5	10978.9	27067.3	8026.79	15338.1	18359.5
5.54_248.1408n	249.148	5.54177	pos	4-Epiisoinuviscolide	HMDB0031378	Lipids and lipid-like molecules	Prenol lipids	Terpene lactones			54	76.2	M+H-H2O, M+H	C15H20O3	-1.98838	1.59119	0.0219174	0.0547104	-0.893147	0.538438	144842	269004	34016.2	206417	189017	166755	111963	160883	143799	211105	240159	279509	407468	331983
7.49_413.3013m/z	413.301	7.48673	pos	PGD2 ethanolamide	HMDB0013629	Lipids and lipid-like molecules	Fatty Acyls	Eicosanoids			51.9	68.5	M+NH4	C22H37NO5	0.868507	1.58903	1.07558e-06	5.84097e-05	1.92381	3.79423	116025	30579.3	108698	120077	128231	100547	92547.9	146049	34441	36551.8	31487.5	24330.6	28569.8	28095.3
1.47_206.0920m/z	206.092	1.4664	pos	(-)-3-Cyanomethyl-3-hydroxy-1H-indol-2(3H)-one	HMDB0038633	Organoheterocyclic compounds	Indoles and derivatives	Indolines			38.6	6.8	M+NH4	C10H8N2O2	-2.31853	1.58754	3.22551e-06	0.000111818	-2.54383	0.171487	17748.5	103497	16276	19593.1	23554.6	23731.8	8168.48	15166.9	96823.5	141028	84420.8	109855	108238	80619
5.57_313.1659m/z	313.166	5.56998	neg	Bisacurone epoxide	HMDB0038503	Lipids and lipid-like molecules	Prenol lipids	Sesquiterpenoids			47.2	44	M+FA-H	C15H24O4	0.767937	1.5856	1.98796e-06	8.20522e-05	1.54855	2.92523	128287	43855.4	103035	131137	145553	151876	132600	105521	39915.4	42268.3	40431.8	44873.5	56375.9	39267.3
3.33_184.0607m/z	184.061	3.32667	neg	N-acetyl-L-2-aminoadipate(2-)	HMDB0062715	Organic acids and derivatives	Carboxylic acids and derivatives	Amino acids, peptides, and analogues			49.3	60.8	M-H2O-H	C8H13NO5	-4.04746	1.58478	0.00327258	0.0131283	-0.879755	0.54346	124215	228563	162569	39882.7	189665	155271	79608.7	118291	212172	274874	183467	251339	250436	199088
10.83_215.1788m/z	215.179	10.8346	pos	1-(2,6,6-Trimethyl-2-cyclohexen-1-yl)-1,6-heptadien-3-one	HMDB0029704	Lipids and lipid-like molecules	Prenol lipids	Sesquiterpenoids			50.6	61.3	M+H-H2O	C16H24O	-2.6455	1.58349	0.00239683	0.0104574	3.65212	12.5718	109695	8725.44	62924.6	73579.1	43161.8	114531	167941	196033	9980.83	10571.5	7406.74	6133.93	5748.83	12510.8
9.49_330.2396n	331.247	9.49077	pos	5,8,12-trihydroxy-9-octadecenoic acid	35684	Lipids and lipid-like molecules	Fatty Acyls	Fatty acids and conjugates			52.3	72.6	M+H, M+NH4	C18H34O5	-3.0836	1.58318	0.000122261	0.00124419	2.52667	5.7624	109388	18983.1	72370.6	157894	123808	128676	62039.2	111542	17114.4	19229.9	12710.4	16323.5	20707	27813.3
5.24_194.1304n	195.138	5.24297	pos	(±)-Myrtenyl acetate	90464	Lipids and lipid-like molecules	Prenol lipids	Monoterpenoids			54.5	76.6	M+H-H2O, M+H	C12H18O2	-1.66309	1.58276	0.0151384	0.0412794	-0.546738	0.684566	261138	381466	309614	265168	278229	284911	224769	204139	352460	527590	299584	353369	459191	296599
1.10_187.0840n	188.091	1.10468	pos	dimethyl (R)-pyrrolidine-1,2-dicarboxylate	265049	Unclassified	Unclassified	Unclassified			39.1	0	M+H-H2O, M+Na, M+H	C8H13NO4	-2.61997	1.58219	0.000177766	0.00162946	-0.721805	0.606338	142866	235622	145126	127678	143523	175560	135671	129641	205886	259640	239475	256112	271724	180894
10.51_381.2261m/z	381.226	10.5083	neg	CAY10412	64858	Unclassified	Unclassified	Unclassified			36.9	0	M-H2O-H	C25H36O2S	0.955898	1.5811	0.00388564	0.0148428	-2.04549	0.242241	34437.6	142163	25927.6	25779	57259.4	62153.1	6797.08	28709.6	108188	201668	105889	227007	46875.3	163349
6.26_374.2430m/z	374.243	6.26088	pos	Dodecylphosphocholine	34530	Unclassified	Unclassified	Unclassified			39.7	0	M+Na	C17H38NO4P	-0.290239	1.58096	5.66619e-05	0.000722047	2.52788	5.76722	107228	18592.7	111359	134656	121546	111821	43078.1	120910	16894.9	20248.5	19521.4	15427.4	20933.2	18531
4.20_254.1018m/z	254.102	4.20145	pos	Austdiol	HMDB0030858	Organoheterocyclic compounds	Azaphilones	Unclassified			42.7	19.5	M+NH4	C12H12O5	-2.2872	1.57822	2.42667e-07	2.59824e-05	-2.94599	0.129768	12094.5	93200.4	13561.2	16501.9	16570.2	8568.39	8967.03	8398.06	104615	94973.6	94545.7	67528.1	112620	84920
3.32_185.0684n	168.065	3.32495	pos	N-(3-oxo-butanoyl)-homoserine lactone	LMFA08030028	Lipids and lipid-like molecules	Fatty Acyls	Fatty amides			45.3	31.7	M+H-H2O, M+H	C8H11NO4	-2.03341	1.57253	0.0016855	0.00805839	-0.743428	0.597318	145758	244021	166366	55956.4	191831	172595	130401	157400	212994	280240	217247	256041	272685	224920
5.42_316.1651m/z	316.165	5.42352	pos	Primidolol	69211	Unclassified	Unclassified	Unclassified			38.8	0	M+H-H2O	C17H23N3O4	-1.4858	1.56693	0.0243234	0.0593254	-6.91389	0.00829299	1091.03	131561	2347.3	1218.49	1951.83	411.63	594.772	22.1687	63890.9	85106.4	132184	372202	68513.4	67468.6
5.94_470.2637m/z	470.264	5.94313	pos	Sphingofungin A	LMSP01080061	Lipids and lipid-like molecules	Sphingolipids	Sphingoid bases			39.3	3.04	M+K	C21H41N3O6	2.27765	1.56545	0.00994422	0.0300064	2.44391	5.44114	131554	24177.6	83725.3	207560	32381.4	125007	243695	96954.9	14564.6	22035.6	15118.3	3596.87	69271.6	20478.8
2.15_267.0736m/z	267.074	2.1465	neg	Allopurinol riboside	HMDB0000481	Nucleosides, nucleotides, and analogues	Pyrazolo[3,4-d]pyrimidine glycosides	Unclassified			40.4	14.9	M-H	C10H12N4O5	0.447922	1.5651	0.0280631	0.0661573	-0.889946	0.539634	135861	251766	102923	142391	213362	81188.6	155364	119940	265889	280354	234749	149644	156232	423725
10.79_459.3459m/z	459.346	10.7912	pos	(3beta,5alpha,9alpha,22E,24R)-3,5,9-Trihydroxy-23-methylergosta-7,22-dien-6-one	88610	Lipids and lipid-like molecules	Steroids and steroid derivatives	Ergostane steroids			54.2	80.4	M+H	C29H46O4	-2.25592	1.55898	0.00604557	0.0206083	1.41795	2.67206	162234	60714.8	112579	153851	108748	294388	178460	125375	85640.8	74393.2	52961.3	45176.3	51806.3	54311.2
5.99_316.2032n	339.19	5.98687	pos	12-deoxy-J2-IsoP	LMFA03110090	Lipids and lipid-like molecules	Fatty Acyls	Eicosanoids			39.5	5.09	M+NH4, M+Na	C20H28O3	-2.1915	1.55576	0.0211049	0.0531213	1.73049	3.3184	169490	51075.9	147173	149812	93929	89017.5	370215	166795	49364.1	43433.9	45056.3	22486.5	96422.4	49692.2
9.85_448.3068m/z	448.307	9.8522	neg	Glycochenodeoxycholic acid	LMST05030008	Lipids and lipid-like molecules	Sterol Lipids	Steroid conjugates		C05462	44	24.6	M-H	C26H43NO5	-0.0477305	1.55535	0.00110006	0.0058957	5.27276	38.6596	96354.6	2492.38	39283	99965.5	48413.6	99890.1	109721	180854	3060.86	3718.57	1760.8	665.82	1624.57	4123.68
6.52_238.1200n	239.127	6.518	pos	Benzyl b-L-arabinopyranoside	96293	Unclassified	Unclassified	Unclassified			50.8	62.2	M+H-H2O, M+H	C13H18O4	-2.30223	1.55454	0.000270356	0.00220728	3.31494	9.95169	97103.5	9757.48	69482.6	70920.4	61771.8	150796	141463	88187.1	10442.2	10441.6	10047.5	9906.26	9123.08	8584.31
9.71_275.1999m/z	275.2	9.70698	pos	5Z,8Z,11Z,14Z,17Z-octadecapentaenoic acid	LMFA02000349	Lipids and lipid-like molecules	Fatty Acyls	Octadecanoids			54.9	82.7	M+H	C18H26O2	-2.46425	1.55345	0.0101746	0.0304878	0.939946	1.91846	211648	110322	306696	200440	95656.9	248614	214907	203575	114555	147950	81754.7	148045	54539.3	115089
8.94_616.3962n	599.393	8.93593	pos	phorbol 13-acetate 12-myristate	LMPR0104330002	Lipids and lipid-like molecules	Prenol lipids	Isoprenoids		C05151	45.5	35.9	M+H-H2O, M+H	C36H56O8	-2.0917	1.55209	0.000863662	0.00497635	-2.45611	0.182237	21191	116283	50307	1775.87	44436	28668.7	365.958	1592.58	66266	171656	86862.1	159322	131950	81640.8
8.44_475.2683m/z	475.268	8.44108	neg	2-(2-Methylbutanoyl)-9-(3-methyl-2E-pentenoyl)-2b,9a-dihydroxy-4Z,10(14)-oplopadien-3-one	HMDB0040994	Lipids and lipid-like molecules	Prenol lipids	Sesquiterpenoids			41.9	19.6	M+FA-H	C26H38O5	-4.29242	1.54857	0.0163776	0.0438104	4.87833	29.4119	116377	3956.79	83677.7	9124.7	23554.9	129259	234337	218306	4098.68	2689.06	9617.2	3897.78	1893.66	1544.34
8.14_503.3019m/z	503.302	8.14185	neg	Metabolite M6	HMDB0061034	Benzenoids	Indanes	Unclassified			39.1	7.5	M-H2O-H	C30H42N4O4	-1.72678	1.54653	0.000998662	0.00550675	-2.1062	0.232258	27583.5	118762	56381.2	12375.5	9454.61	8104.38	15077.4	64107.6	168070	90356.8	146293	84666.4	152393	70794
8.06_423.2755m/z	423.275	8.0571	neg	9-deoxy-9-methylene-16,16-dimethyl -PGE2	LMFA03010059	Lipids and lipid-like molecules	Fatty Acyls	Eicosanoids			44.5	28.5	M+FA-H	C23H38O4	0.686314	1.54627	0.0179833	0.0470158	3.46798	11.0653	124785	11277.1	97306.7	52614.8	19593.6	101051	191160	286983	10072	9213.44	11293.2	9197.92	20153.1	7732.91
8.27_405.2644m/z	405.264	8.27317	neg	O-Arachidonoyl Glycidol	44872	Unclassified	Unclassified	Unclassified			38.3	0	M+FA-H	C23H36O3	-0.601382	1.54387	0.00505941	0.0180191	2.50689	5.68394	121583	21390.6	98961.3	76851.6	36555.5	110409	207435	199285	18060	15150	17888.9	15908.4	34714.5	26621.8
5.37_280.0811m/z	280.081	5.3652	pos	Maclurin	HMDB0032644	Benzenoids	Benzene and substituted derivatives	Benzophenones		C09951	40.5	7.28	M+NH4	C13H10O6	-1.88848	1.543	0.000400209	0.00290688	-5.26734	0.0259641	2420.68	93231.9	2170.12	445.97	3609.78	4000.46	656.189	3641.57	54802.5	148491	81825.8	141000	46971.9	86299.9
9.29_422.3539n	423.361	9.29483	pos	Theonellasterol B	LMST01040181	Lipids and lipid-like molecules	Sterol Lipids	Sterols			42.5	21	M+H-H2O, M+H	C30H46O	-2.40194	1.5426	0.00407042	0.0153566	-1.79304	0.288563	41991.3	145518	90684.9	14311.1	76319.8	55714.5	4708.27	10209	81795.6	207624	104449	217832	155592	105818
4.52_412.2897m/z	412.29	4.51787	pos	Arachidonoyl-1-thio-Glycerol	44974	Unclassified	Unclassified	Unclassified			36.6	0	M+NH4	C23H38O3S	4.44553	1.54109	3.51361e-05	0.000527027	-4.07529	0.0593221	5295.16	89261.1	6127.07	5648.93	9133.48	4633.19	1332.46	4895.84	79348.1	123918	55364.8	86969.4	124214	65752.6
5.39_349.2366m/z	349.237	5.39478	pos	15-methyl-15S-PGD2	36121	Lipids and lipid-like molecules	Fatty Acyls	Eicosanoids			49	61.6	M+H-H2O	C21H34O5	-1.98113	1.54085	0.0414893	0.0892258	1.91938	3.78261	172641	45640.7	74673.1	67840.4	66773.8	200759	224057	401742	42774.1	45360.3	42850.7	38287.2	70456.9	34114.9
1.40_253.0923m/z	253.092	1.39693	pos	D-erythro-L-galacto-Nonulose	HMDB0029955	Organic oxygen compounds	Organooxygen compounds	Carbohydrates and carbohydrate conjugates			43.1	20	M+H-H2O	C9H18O9	2.04286	1.53859	0.0220132	0.0548789	-0.88077	0.543078	127594	234947	123676	106284	194679	57667.9	133303	149957	277397	240310	271997	155913	115218	348847
8.29_448.3071m/z	448.307	8.2886	neg	Chenodeoxycholic acid glycine conjugate	HMDB0000637	Lipids and lipid-like molecules	Steroids and steroid derivatives	Bile acids, alcohols and derivatives	***	C05466	47.8	48.2	M-H	C26H43NO5	0.511583	1.5356	0.00195926	0.00898388	5.52503	46.0468	94583.7	2054.08	123403	107905	7836.98	52905.9	116924	158527	3725.3	1756.32	1836.97	145.507	1554.64	3305.74
10.55_531.3649m/z	531.365	10.552	pos	6beta-acetoxy-24-methylcholestan-3beta,5alpha,22R,24-tetrol	84015	Unclassified	Unclassified	Unclassified			37.8	0	M+Na	C30H52O6	-1.31209	1.53458	4.12202e-05	0.000585149	3.13471	8.78295	93347.1	10628.2	108808	117434	76179.7	80001.5	51808.9	125850	16937.9	8196.31	19952.9	1973.38	9320.79	7387.98
9.21_315.2773n	316.284	9.21272	pos	Dehydrophytosphingosine	HMDB0038057	Organic nitrogen compounds	Organonitrogen compounds	Amines			49.3	50.3	M+H-H2O, M+H	C18H37NO3	0.00269601	1.53414	0.0227044	0.056182	-2.36719	0.193823	25717.3	132685	9708.78	9258.97	27556.2	3705.25	80653.3	23421.5	155539	101069	304055	28881.1	101128	105436
5.65_334.1059n	315.088	5.65052	neg	Mukurozidiol	HMDB0030651	Phenylpropanoids and polyketides	Coumarins and derivatives	Furanocoumarins		C09141	43.7	26.3	M-H2O-H, M-H	C17H18O7	1.8752	1.53385	0.00133898	0.00678281	3.63096	12.3888	104562	8440.04	123089	132778	177451	19485.3	83918.4	90649.6	11744.4	6610.39	8404.51	6397.06	9398.54	8085.38
5.07_323.1020m/z	323.102	5.06898	pos	Cepharadione A	HMDB0034364	Alkaloids and derivatives	Aporphines	Unclassified			40.3	6.67	M+NH4	C18H11NO4	-1.91926	1.53163	0.00055826	0.00367479	-3.98078	0.0633384	6048	95487.1	6827.84	5657.74	7676.21	10467	2320.89	3338.31	80444.6	70107.8	83603.3	90279.4	183246	65241.2
0.75_168.0651m/z	168.065	0.754983	pos	1,1-Dimethylbiguanide	HMDB0001921	Organic nitrogen compounds	Organonitrogen compounds	Guanidines	**	C07151	39	0	M+K	C4H11N5	3.95456	1.53018	8.59233e-07	5.12994e-05	-0.691108	0.619378	127786	206313	155708	121411	129268	121967	126185	112175	210765	216157	204510	214072	204275	188097
0.78_323.0985m/z	323.099	0.781217	neg	3,4,5-trihydroxy-6-[(3-methylbutanoyl)oxy]oxane-2-carboxylic acid	HMDB0130798	Organic oxygen compounds	Organooxygen compounds	Carbohydrates and carbohydrate conjugates			37.5	0	M+FA-H	C11H18O8	0.59539	1.52902	1.49287e-05	0.000301652	-1.03024	0.489629	77449.8	158181	95501.6	108515	77506.3	60080	46187.7	76908.1	155358	176198	144106	148796	163454	161171
6.70_513.2751n	514.282	6.70033	pos	Sulfoglycolithocholic acid	LMST05030015	Lipids and lipid-like molecules	Steroids and steroid derivatives	Bile acids, alcohols and derivatives		C15557	47.1	47.1	M+H, M+NH4, M+Na, M+H-H2O	C26H43NO7S	-1.77392	1.5265	0.00856773	0.026812	1.65571	3.15078	149013	47294.1	154551	45643.3	82411.2	231839	155404	224231	26488.2	69919	53912.4	28709.9	45174.5	59560.5
10.37_313.2364m/z	313.236	10.3679	pos	9,14-dihydroxy-10,12-octadecadienoic acid	35507	Unclassified	Unclassified	Unclassified			54.9	81.3	M+H	C18H32O4	-2.88378	1.52336	0.0284608	0.0668322	-1.62701	0.323758	60495.9	186855	85660.2	53270	75229.6	88970	23463.4	36382.1	152385	269985	115077	381048	56983.3	145653
10.46_447.3119m/z	447.312	10.4584	neg	3alpha,7alpha,12alpha,24-Tetrahydroxy-5alpha-cholestan-26-oic acid	LMST04030044	Unclassified	Unclassified	Unclassified			47.2	46.9	M-H2O-H	C27H46O6	0.549421	1.52253	0.000315022	0.00246313	2.62367	6.16317	100924	16375.4	95053.6	67071	53398.6	124414	158347	107262	17846.2	22750	17494.7	8271.94	15133.5	16756
7.70_683.3634m/z	683.363	7.70478	pos	Chalcomycin	71013	Unclassified	Unclassified	Unclassified			38	0	M+H-H2O	C35H56O14	-0.521502	1.51983	0.0095667	0.0290911	3.11857	8.68529	113750	13096.9	173310	88905.9	63498.5	168290	3952.67	184544	6391.28	1.03932e-06	1.03932e-06	173.928	62753.1	9262.94
4.16_237.1590m/z	237.159	4.1566	pos	1-(2,3-Dihydro-6-methyl-1H-pyrrolizin-5-yl)-1,4-pentanedione	HMDB0040006	Organoheterocyclic compounds	Pyrrolizines	Unclassified			42.7	23.1	M+NH4	C13H17NO2	-3.58275	1.51937	3.90938e-05	0.000563231	3.58873	12.0314	89250.3	7418.12	93207.2	102712	126842	96494.2	42075.8	74169.5	7002.44	8448.46	10201.5	7403.21	8850.83	2602.25
5.37_278.0672m/z	278.067	5.37247	neg	Hexahydro-6,7-dihydroxy-5-(hydroxymethyl)-3-(2-hydroxyphenyl)-2H-pyrano[2,3-d]oxazol-2-one	HMDB0037297	Benzenoids	Phenols	1-hydroxy-4-unsubstituted benzenoids			51.3	60.8	M-H2O-H	C13H15NO7	0.495651	1.51936	0.00061701	0.0039184	-5.38244	0.0239732	2206.74	92050.2	1885.11	588.153	3010.04	3450.23	1382.76	2924.13	51968.7	144698	78091.4	146968	42585.6	87990.2
8.68_836.5532m/z	836.553	8.67928	pos	1-(8-[5]-ladderane-octanoyl)-2-(8-[3]-ladderane-octanyl)-sn-glycerophosphocholine	LMGP01080002	Unclassified	Unclassified	Unclassified			36.8	0	M+Na	C48H80NO7P	-4.02198	1.51786	0.0192107	0.0494953	8.63167	396.637	109111	275.091	102683	1.03932e-06	1.03932e-06	134650	182077	235258	1.03932e-06	1.03932e-06	276.849	1.03932e-06	1.03932e-06	1373.7
5.35_196.1096n	179.106	5.35128	pos	11-oxo-undeca-5,8-dienoic acid	LMFA01060220	Lipids and lipid-like molecules	Fatty Acyls	Fatty Acids and Conjugates			52.6	68.9	M+H-H2O, M+H	C11H16O3	-1.70501	1.51384	1.86051e-05	0.000348964	-0.942541	0.520316	86618.9	166474	81307.8	97202.1	70830	94605.4	96756.8	79011.5	184980	190990	153554	151293	184058	133969
9.80_329.2313m/z	329.231	9.79767	pos	Corchorifatty acid F	91118	Lipids and lipid-like molecules	Fatty Acyls	Lineolic acids and derivatives			53	75	M+H	C18H32O5	-2.78754	1.51242	0.00246236	0.0106639	1.24575	2.37142	160236	67569.8	125100	192988	202151	219417	75551.4	146210	65091.6	70244.6	45296	65754.9	90834.3	68197.4
7.40_345.2283m/z	345.228	7.40003	neg	3-methyl-hexadecanedioic acid	LMFA01170024	Lipids and lipid-like molecules	Fatty Acyls	Fatty Acids and Conjugates			50.5	56.2	M+FA-H	C17H32O4	0.0828409	1.51231	0.0139469	0.0387607	2.52154	5.74196	128694	22412.9	85259	294630	149325	97518.7	95747.6	49684.7	16606.6	30004.3	15989.8	27898.1	22376.8	21602
1.41_214.0174m/z	214.017	1.41108	neg	Dopamine 4-sulfate	HMDB0004148	Organic acids and derivatives	Organic sulfuric acids and derivatives	Arylsulfates		C13691	42.5	21.2	M-H2O-H	C8H11NO5S	-2.40742	1.51202	0.000105824	0.00111983	3.48501	11.1968	89945.1	8033.12	54492.4	85542.3	61639.7	81190.4	137657	119149	9559.56	6478.37	7233.82	8422.71	9308.08	7196.17
10.70_313.2364m/z	313.236	10.6969	pos	9,10-epoxy-13-hydroxy-11-octadecenoic acid	74806	Lipids and lipid-like molecules	Fatty Acyls	Octadecanoids			53.5	74.5	M+H	C18H32O4	-3.05294	1.5095	0.00442036	0.0162892	-1.53731	0.344528	51232.1	148702	51382.9	59854.6	62885.5	77978.7	27762.3	27528.4	147694	256008	112992	160727	69051.3	145740
12.96_336.2886m/z	336.289	12.9594	pos	3a-Hydroxy-5b-pregnane-20-one	HMDB0006759	Lipids and lipid-like molecules	Steroids and steroid derivatives	Pregnane steroids	**	C05480	45.7	37.5	M+NH4	C21H34O2	-3.46093	1.50818	0.0279606	0.0659812	-4.51998	0.0435863	5122.43	117524	1922.18	1108.04	25137.9	266.88	766.17	1533.36	86062.5	319376	138708	83750.4	14189.9	63056.7
11.53_651.4249m/z	651.425	11.5349	pos	2-(9R-(15Z-docosenoyloxy)-3-methyl-2Z-decenoyloxy)-ethanesulfonic acid	LMFA07020002	Lipids and lipid-like molecules	Fatty Acyls	Fatty esters			36.1	0	M+Na	C35H64O7S	-2.53765	1.50744	0.0011881	0.00623624	-4.2197	0.0536715	5083.01	94706	1.03932e-06	308.791	9463.98	9006.72	1.03932e-06	11718.6	63502.6	121145	92979.1	132464	14692.7	143453
0.77_171.0528n	154.049	0.768833	pos	Tetrahydrodipicolinate	HMDB0012289	Organic acids and derivatives	Carboxylic acids and derivatives	Amino acids, peptides, and analogues	**	C03972	43.7	22.9	M+H-H2O, M+NH4	C7H9NO4	-2.27917	1.50658	7.12548e-07	4.66895e-05	-0.917245	0.529519	84635.1	159834	63888	95938.6	94732.2	81165.6	95998.9	76087.2	156231	158379	148589	157413	179887	158504
8.44_437.3011m/z	437.301	8.43567	pos	(6E)-(8S)-8,25-dihydroxy-9,10-seco-4,6,10(19)-cholestatrien-3-one	LMST03020166	Unclassified	Unclassified	Unclassified			52.5	77.2	M+Na	C27H42O3	-3.73706	1.50459	4.19861e-05	0.000590533	1.36169	2.56986	130681	50851.2	153051	143355	132422	127132	79291.9	148831	61600.4	44860	56283.3	40405.3	57283.6	44674.5
9.54_419.2895m/z	419.29	9.5374	pos	N-oleoyl asparagine	LMFA08020137	Lipids and lipid-like molecules	Fatty Acyls	Fatty amides			48	47.8	M+Na	C22H40N2O4	3.78671	1.50416	3.09519e-06	0.000108335	3.22317	9.33838	86000.2	9209.34	80429.9	76667.7	108266	83151.4	109496	57990.6	6280.69	5285.93	4892.64	13135.5	14411.3	11250
1.42_332.1807m/z	332.181	1.42473	pos	Desmethylmethotrimeprazine	1190	Unclassified	Unclassified	Unclassified			36.3	0	M+NH4	C18H22N2OS	4.95065	1.50405	0.00561157	0.0194767	2.19157	4.56804	125907	27562.5	74417.8	155699	110439	61949.9	245094	107840	36704.9	12694.8	13544.7	16327.7	45742.3	40360.5
9.86_399.3247m/z	399.325	9.85928	pos	3beta,23S,25-dihydroxyvitamin D3	LMST03020689	Unclassified	Unclassified	Unclassified			52.4	73.4	M+H-H2O	C27H44O3	-2.47665	1.50368	0.000707748	0.00431338	1.53067	2.88919	130864	45294.2	111572	188192	86888.3	131905	171118	95506.4	65363.5	41153.8	54754	23008.1	43233.6	44252.2
6.32_619.2779m/z	619.278	6.32265	neg	Asclepin	67224	Unclassified	Unclassified	Unclassified			37.9	0	M+FA-H	C31H42O10	3.28728	1.50135	0.0170377	0.0452053	1.02521	2.03526	207222	101816	284330	251469	226560	242614	53382.6	184976	104515	106450	78919	83590.9	172006	65416.3
8.04_266.1875n	267.195	8.04433	pos	5-Pentyl-2-furanheptanoic acid	HMDB0112092	Lipids and lipid-like molecules	Fatty Acyls	Fatty acids and conjugates			52.8	71	M+H-H2O, M+H	C16H26O3	-2.542	1.50126	0.0019018	0.00879126	2.10434	4.30001	115168	26783.2	53679.5	108294	54323.6	161961	147722	165028	27473.2	28139.2	21089.5	23539.7	37596.3	22861.3
6.53_625.3582m/z	625.358	6.53387	pos	Spongipregnoloside B	LMST02030218	Lipids and lipid-like molecules	Sterol Lipids	Steroids			50	57.1	M+H	C33H52O11	-0.133304	1.50051	0.0131089	0.0369541	2.83445	7.13271	120571	16904	109830	81999.9	55947.3	79433.2	287313	108902	17183.8	18804.3	16023.9	6344.32	23314.1	19753.4
2.83_369.1396m/z	369.14	2.82818	pos	Pergolide sulfoxide	1788	Unclassified	Unclassified	Unclassified			37.5	0	M+K	C19H26N2OS	-0.325628	1.49991	0.00133696	0.00677376	-3.09844	0.116755	11277	96586.3	10139.2	12276.6	29150.4	5628.31	4792.23	5674.99	93868.6	108699	121535	57052.7	33981.1	164381
0.78_261.1206n	262.128	0.782683	pos	Succinylcarnitine	HMDB0061717	Lipids and lipid-like molecules	Fatty Acyls	Fatty acid esters	***		37.6	0	M+H, M+Na	C11H19NO6	-2.51255	1.49875	2.16946e-05	0.000382668	-1.05909	0.479936	70514.8	146925	83861.5	67982.2	92200.4	43791.9	82435.1	52817.8	162139	139024	133896	125029	161728	159737
7.96_265.1446m/z	265.145	7.95567	neg	(Z)-6-Tetradecene-1,3-diyne-5,8-diol	HMDB0038996	Lipids and lipid-like molecules	Fatty Acyls	Fatty alcohols			52	61.7	M+FA-H	C14H20O2	0.238608	1.49814	0.000911804	0.00517545	5.79809	55.6414	86505.5	1554.7	65289	70952	82943.6	176209	67012.3	56627.3	1610.3	1593.03	1651.29	1398	1187.18	1888.38
8.68_837.0552m/z	837.055	8.67928	pos	Diadenosine tetraphosphate	HMDB0001211	Nucleosides, nucleotides, and analogues	(5'->5')-dinucleotides	Unclassified	**	C01260	36.8	0	M+H	C20H28N10O19P4	-0.447656	1.49446	0.0410184	0.0885359	13.614	12538	118145	9.42295	59999.2	1.03932e-06	1822.42	151529	175027	320493	56.5377	1.03932e-06	1.03932e-06	1.03932e-06	1.03932e-06	1.03932e-06
9.52_464.3126n	447.309	9.52173	pos	3alpha,7alpha,12alpha,26-Tetrahydroxy-5beta-23E-cholestan-27-oic acid	LMST04030200	Lipids and lipid-like molecules	Sterol Lipids	Bile acids and derivatives			51.5	72.4	M+H-H2O, M+Na	C27H44O6	-2.49175	1.49261	0.00974895	0.0295185	1.7951	3.47039	140340	40439.1	123770	95773.5	57026.4	125906	160412	279150	46318.2	30055.6	53138.8	29189.4	44469.8	39463
8.95_511.3280m/z	511.328	8.95032	neg	3alpha,7alpha,12alpha,25-Tetrahydroxy-5beta-cholestan-26-oic acid	LMST04030073	Unclassified	Unclassified	Unclassified			48.5	52.1	M+FA-H	C27H46O6	0.743602	1.49176	0.0232374	0.057179	4.20813	18.483	115969	6274.34	121526	53285.1	30542	74992.3	106223	309244	7279.73	5515.17	8088.44	4275.48	5811.65	6675.58
4.82_259.0822m/z	259.082	4.81972	pos	3,4,5-trihydroxy-6-[(3-methylbut-2-enoyl)oxy]oxane-2-carboxylic acid	HMDB0128920	Organic oxygen compounds	Organooxygen compounds	Carbohydrates and carbohydrate conjugates			39.4	9.61	M+H-H2O	C11H16O8	3.35589	1.48868	0.00032858	0.00253312	-1.70699	0.306299	35788.6	116842	34976.8	24127.4	26168.1	26733.3	26534.2	76191.9	108917	62288.4	153818	112632	134774	128623
1.09_179.0789n	162.076	1.09085	pos	Glucosamine	HMDB0001514	Organic oxygen compounds	Organooxygen compounds	Carbohydrates and carbohydrate conjugates	**	C00329	52	66.3	M+H-H2O, M+H	C6H13NO5	-2.51213	1.48837	0.00917571	0.0282066	-1.05535	0.48118	90629.2	188348	54618.3	87845.9	95182.1	118257	90963.7	96908.4	162504	316099	174445	152467	109022	215551
4.60_160.0395m/z	160.039	4.6002	neg	Indole-3-carboxylic acid	HMDB0003320	Organoheterocyclic compounds	Indoles and derivatives	Indolecarboxylic acids and derivatives	***	C19837	37.9	6.21	M-H	C9H7NO2	-5.80618	1.48733	0.00889453	0.0275579	-0.80897	0.570789	132902	232839	149192	136735	201373	148174	40676.4	121262	165899	281047	236138	310091	206066	197793
6.55_333.2416m/z	333.242	6.55013	pos	3a,7a-Dihydroxy-5b-cholestanate	58179	Lipids and lipid-like molecules	Steroids and steroid derivatives	Bile acids, alcohols and derivatives			51.5	63.5	M+H	C21H32O3	-2.55472	1.48492	0.00305782	0.0125248	2.15647	4.45822	117835	26431.1	54451.9	73175.1	79570.3	137381	192907	169528	28675.4	17538.6	42283.6	15725.3	31054.4	23309.3
9.78_432.3094m/z	432.309	9.78227	pos	Lumula	45688	Unclassified	Unclassified	Unclassified			39	0	M+Na	C24H43NO4	2.41535	1.48439	0.00761681	0.0244994	2.72797	6.62525	111672	16855.5	79488.2	85293.7	22767.4	125073	229798	127611	15235.4	19301.7	13663.9	7474.72	14916	30541.1
4.60_245.1855m/z	245.185	4.59558	pos	Isoleucyl-Leucine	85817	Organic acids and derivatives	Carboxylic acids and derivatives	Amino acids, peptides, and analogues			51.5	63	M+H	C12H24N2O3	-2.06423	1.48434	0.0365916	0.0811544	1.57104	2.9712	179474	60404.8	134477	377299	237989	61525.2	180380	85176.8	55960.2	43110.6	30575.7	29278	92916.4	110588
4.17_513.3061m/z	513.306	4.171	pos	Kukoamine D	HMDB0060527	Benzenoids	Phenols	Benzenediols		C17618	52.2	77.3	M+H-H2O	C28H42N4O6	-1.91014	1.48384	0.00479695	0.0173025	-6.47187	0.0112661	1093.99	97104.4	1.03932e-06	1.03932e-06	1.03932e-06	6563.94	1.03932e-06	1.03932e-06	29590.2	183877	37073.3	106233	162682	63170.1
5.80_431.1745m/z	431.175	5.79653	neg	syn-Copalyl diphosphate	LMPR0104030003	Lipids and lipid-like molecules	Prenol lipids	Isoprenoids		C11902	37.1	0	M-H2O-H	C20H36O7P2	-2.77262	1.48053	1.03073e-06	5.71848e-05	2.99898	7.99433	82985.7	10380.6	76434.2	72506.9	62113.7	85613	110250	90997	7976.55	10861.1	11019.3	8721.56	15247.5	8457.44
5.40_383.2078m/z	383.208	5.40327	neg	[6]-Gingerdiol 5-acetate	95052	Benzenoids	Phenols	Methoxyphenols			37.8	0	M+FA-H	C19H30O5	0.704089	1.47776	2.08308e-06	8.38272e-05	2.11895	4.34377	95237.4	21925.1	106603	108945	104054	91236.2	63476.1	97109.7	21336.4	35581	16716.6	21132.6	23290.8	13493
12.73_284.2344n	285.242	12.7289	pos	Avocadyne	HMDB0035473	Lipids and lipid-like molecules	Fatty Acyls	Fatty alcohols			49.7	54.9	M+H, M+NH4	C17H32O3	-2.54877	1.4777	0.00267628	0.01132	-2.8766	0.136162	13796.3	101322	1885.44	13316.6	53300.3	1268.28	7001.9	6005.11	102371	180891	105450	100321	96966.8	21934
8.32_553.3386m/z	553.339	8.3221	neg	Notoginsenoside R10	HMDB0039051	Lipids and lipid-like molecules	Steroids and steroid derivatives	Steroidal glycosides			42.4	23.6	M-H	C30H50O9	0.676418	1.4763	0.0149557	0.0408889	3.04947	8.2791	112061	13535.5	241600	62336.5	19083.9	88314.6	82748.9	178285	15724.3	7698.95	15683.5	21438.9	12895.9	7771.34
8.79_478.3297n	523.328	8.79468	neg	Dolicholide	HMDB0034086	Organic oxygen compounds	Organooxygen compounds	Alcohols and polyols			47.8	52.2	M-H, M+FA-H	C28H46O6	0.535588	1.47135	0.0034037	0.0134957	1.89823	3.72757	120301	32273.4	220812	130581	77684.4	78576.2	135998	78157.9	39332.5	28671.3	39561.5	24147.3	29699.3	32228.8
5.08_425.1028m/z	425.103	5.07707	neg	Bumetanide M1	1395	Unclassified	Unclassified	Unclassified			38.3	0	M+FA-H	C17H20N2O6S	1.11962	1.47125	4.38297e-07	3.57237e-05	-2.27068	0.207233	18676.5	90123.5	28076.4	20558.6	20107	17539.7	5216.48	20561.1	100292	98069	101565	90523	83311.5	66980.6
9.81_339.2154m/z	339.215	9.81263	pos	Idebenone	757	Unclassified	Unclassified	Unclassified			38.7	4.81	M+H	C19H30O5	-3.63326	1.4709	3.63675e-05	0.000538235	-1.79742	0.287688	30989.4	107719	44298.9	45584	50680.3	30754	3161.54	11457.6	95574.4	132992	85047.6	125506	104570	102624
2.14_269.0873m/z	269.087	2.14115	pos	3-Deoxy-D-glycero-D-galacto-2-nonulosonic acid	HMDB0000425	Organic oxygen compounds	Organooxygen compounds	Carbohydrates and carbohydrate conjugates			40	4.63	M+H	C9H16O9	2.23123	1.47063	0.0301628	0.0698042	-0.880869	0.54304	122305	225222	97065.3	96810.8	171501	68677.9	169456	130319	244882	241692	230737	131609	128338	374077
10.31_502.3299n	501.323	10.3091	neg	Medicagenic acid	HMDB0034551	Lipids and lipid-like molecules	Prenol lipids	Triterpenoids			54.1	76.3	M-H, M+FA-H	C30H46O6	0.959523	1.46758	2.57888e-07	2.62557e-05	-2.3175	0.200615	17637.5	87917.3	12868	22033	10233.2	27265.6	16974.9	16450.3	87053.8	85376.8	105623	66405.4	90746.3	92298.3
6.89_462.2972n	463.304	6.885	pos	Podecdysone B	67216	Unclassified	Unclassified	Unclassified			38.2	0	M+H-H2O, M+H	C27H42O6	-2.11111	1.46699	0.00323582	0.0130227	1.92159	3.78841	120038	31685.6	122703	88511.4	51507.1	85936.2	175655	195916	32226.2	32997.3	35509.3	24822.5	37781.3	26777.3
5.78_316.1304n	299.127	5.78003	pos	Kuhlmanniquinol	LMPK12100071	Lipids and lipid-like molecules	Polyketides	Flavonoids			48	45.1	M+H-H2O, M+NH4, M+H	C18H20O5	-2.11147	1.46654	0.000471569	0.0032602	-0.37675	0.770171	261896	340049	243884	255255	304465	266020	257320	244430	351702	393460	332321	304662	326790	331358
3.10_176.0344m/z	176.034	3.10362	neg	Dopaquinone	HMDB0001229	Organic acids and derivatives	Carboxylic acids and derivatives	Amino acids, peptides, and analogues	**	C00822	50.6	61.5	M-H2O-H	C9H9NO4	-4.77521	1.46587	6.59222e-05	0.000802685	4.08616	16.9847	81958.8	4825.46	100453	83015.7	123346	83870.7	42096.9	58971.1	4489.59	4092.03	5078.68	4974.31	4568.97	5749.19
3.66_436.1163m/z	436.116	3.65802	pos	Simulansamide	HMDB0030435	Alkaloids and derivatives	Benzophenanthridine alkaloids	Secobenzophenanthridine alkaloids			43.6	26.5	M+K	C22H23NO6	1.63379	1.46411	0.000158702	0.00150119	-36.0907	1.36652e-11	1.03932e-06	76056.1	1.03932e-06	1.03932e-06	1.03932e-06	1.03932e-06	1.03932e-06	1.03932e-06	80928.2	45804.5	135484	71992.7	53611.4	68516.5
6.82_331.1121m/z	331.112	6.81888	neg	Chloromarmin	HMDB0041414	Phenylpropanoids and polyketides	Coumarins and derivatives	Unclassified			40.8	35	M-H2O-H	C19H23ClO4	4.26823	1.46207	3.93044e-06	0.000128141	-4.18478	0.0549866	4215.42	76662.6	6075.98	789.375	987.229	14606.8	1375.27	1457.85	65532.4	44878.7	93618.8	80174.3	94468.9	81302.4
11.16_396.1937n	419.183	11.1564	pos	alpha,4,2'-Trihydroxy-4-O-geranyldihydrochalcone	LMPK12120572	Unclassified	Unclassified	Unclassified			37.8	0	M+H, M+Na	C24H28O5	0.0113805	1.46101	0.000120425	0.00123167	-2.77928	0.145664	13035.7	89491.3	28061.9	17224	14891	14407.2	1.03932e-06	3630.14	117319	102695	112189	95014.3	41437.3	68293.1
6.90_468.2722n	467.265	6.90442	neg	3alpha-androstanediol glucuronide	LMST05010004	Lipids and lipid-like molecules	Sterol Lipids	Steroid conjugates	**	C03033	48.3	50.2	M-H2O-H, M-H	C25H40O8	-0.279149	1.46077	0.0159277	0.0429197	2.3643	5.14903	125371	24348.5	68560.9	76292.5	54994.3	96364.4	184081	271935	27942.1	19553.6	25460.4	28219.3	28573.3	16342.6
7.44_445.2938m/z	445.294	7.43617	pos	Homoavicholic acid	LMST04070041	Lipids and lipid-like molecules	Sterol Lipids	Bile acids and derivatives			51.7	69.9	M+Na	C25H42O5	3.25973	1.45959	0.0155847	0.0421677	2.73166	6.64222	117562	17699.2	119678	58903.9	36825.2	90593.4	125048	274325	19872.3	15318.5	18711.1	14372.3	19681.2	18240
10.29_454.2916m/z	454.292	10.288	pos	Malyngamide H	65446	Unclassified	Unclassified	Unclassified			38.7	0	M+Na	C26H41NO4	-2.67958	1.45812	0.043316	0.0922939	4.36872	20.6593	119368	5777.91	20439.6	45548.7	25690.8	143166	336156	145205	4399.38	3789.31	4235.95	2474.02	3479.47	16289.3
10.13_653.4980m/z	653.498	10.1318	neg	Muricatenol	HMDB0035900	Lipids and lipid-like molecules	Fatty Acyls	Fatty alcohols			48.8	53.9	M+FA-H	C37H68O6	-3.00894	1.45255	0.0241105	0.0589129	-6.36921	0.012097	1350.67	111653	1.03932e-06	1.03932e-06	7702.53	401.492	1.03932e-06	1.03932e-06	33312.7	188649	97655.9	272476	1.03932e-06	77824.5
11.52_641.4710m/z	641.471	11.5209	pos	Antibiotic TA	71087	Unclassified	Unclassified	Unclassified			36.8	0	M+NH4	C35H61NO8	-4.04093	1.45156	0.000705911	0.00430671	-4.37252	0.048277	4093.97	84801.8	1.03932e-06	1.03932e-06	5675.2	5361.72	1.03932e-06	13526.9	56667.1	108574	102258	116357	14383	110571
7.99_465.3223m/z	465.322	7.98865	neg	Dihomoursodeoxycholic acid	LMST04020033	Lipids and lipid-like molecules	Sterol Lipids	Bile acids and derivatives			45.8	36.1	M+FA-H	C26H44O4	0.306219	1.45078	0.00147546	0.00728962	3.52737	11.5304	90862.2	7880.22	112920	66150.4	42020.9	41810.4	140228	142044	9855.91	7743.31	10283.6	3078.2	10310	6010.28
9.95_779.5475m/z	779.548	9.95312	neg	PG(O-20:0/14:1(9Z))	79855	Lipids and lipid-like molecules	Glycerophospholipids	Glycerophosphoglycerols			37.9	0	M+FA-H	C40H79O9P	4.27329	1.45041	0.0211574	0.053221	4.07068	16.8034	105376	6271.09	73307.3	96301.2	2339.66	135104	262582	62620.5	2575.23	3310.21	2623.03	548.399	5427.55	23142.1
1.93_210.1120m/z	210.112	1.9305	pos	5,5-dimethyl-3,6-dioxatricyclo[5.4.0.0²,⁴]undeca-1(11),7,9-trien-11-ol	HMDB0126382	Organoheterocyclic compounds	Benzopyrans	1-benzopyrans			44.8	30.7	M+NH4	C11H12O3	-2.58509	1.44943	0.00510051	0.0181279	-0.945078	0.519401	92444.2	177982	90784.8	123267	157412	74278.1	44075.4	64848.9	220754	162665	163310	113236	223991	183938
6.80_285.1227m/z	285.123	6.80148	pos	Metominostrobin	72364	Unclassified	Unclassified	Unclassified			38.9	0.883	M+H	C16H16N2O3	-2.19765	1.44919	7.24235e-07	4.69455e-05	-7.98625	0.00394366	271.841	68931.3	822.126	566.03	1.03932e-06	242.892	1.03932e-06	1.03932e-06	88612.9	75204	79570	45280.3	64588.4	60332
11.36_243.1948m/z	243.195	11.3572	pos	14-hydroxy-12-tetradecenoic acid	LMFA01050178	Lipids and lipid-like molecules	Fatty Acyls	Fatty Acids and Conjugates			48.9	50.2	M+H	C14H26O3	-2.58686	1.44656	2.69653e-05	0.000441215	-2.31039	0.201606	18000.4	89285	4518.94	10295.7	17651	25546	7923.43	42067.5	81616	99376.5	103095	63907.3	73016.5	114698
7.75_407.1748m/z	407.175	7.75422	neg	(±)-WIN 55,212	96657	Unclassified	Unclassified	Unclassified			36	0	M-H2O-H	C27H26N2O3	-4.09241	1.44182	0.000603576	0.00386353	1.70031	3.24971	112260	34544.6	167254	91489.8	107473	147763	68693.7	90886.7	41795.9	40372.4	44393.7	30533	27128.1	23044.6
10.18_531.2719m/z	531.272	10.1837	pos	(+)-Myristinin A	LMPK12020229	Lipids and lipid-like molecules	Polyketides	Flavonoids			36.1	0	M+H-H2O	C33H40O7	-4.05353	1.44057	0.00746938	0.0241329	5.85304	57.8019	92155.7	1594.34	55902.5	36198.8	30793.2	88197.3	197271	144571	2070.1	2179.92	595.953	1.03932e-06	807.415	3912.63
7.05_442.2905m/z	442.29	7.05115	pos	Boc-Pro-DVal(NMe)-Val-OMe	65474	Unclassified	Unclassified	Unclassified			39	0.137	M+H	C22H39N3O6	-1.59485	1.43241	3.13916e-05	0.000491293	4.02193	16.245	75756.5	4663.37	95699.4	102085	75484.9	75582.6	32476.3	73210.5	4398.17	5293.66	3917.02	5101.37	5566.69	3703.29
8.06_975.5132m/z	975.513	8.06047	pos	Asiaticoside B	HMDB0029892	Lipids and lipid-like molecules	Prenol lipids	Terpene glycosides			38.3	0	M+H	C48H78O20	-2.76815	1.43184	6.85004e-06	0.00017861	-5.97492	0.015899	1122.87	70625.2	810.175	1.03932e-06	3409.47	1519.93	997.637	1.03932e-06	81142.4	55896.2	88868	82218.7	36937.3	78688.5
1.13_233.1489m/z	233.149	1.13237	pos	Isoleucyl-Threonine	85822	Organic acids and derivatives	Carboxylic acids and derivatives	Amino acids, peptides, and analogues			46.9	43.4	M+H	C10H20N2O4	-2.9215	1.43169	0.0179392	0.0469405	1.17813	2.26284	178984	79097.1	178209	302734	215352	67945.3	200110	109554	74351.5	54756.5	61449	70576.9	125295	88153.6
1.97_417.0976m/z	417.098	1.96685	neg	Lophirone E	51881	Lipids and lipid-like molecules	Polyketides	Flavonoids			37.9	0	M+FA-H	C23H16O5	-1.12551	1.43131	1.0707e-06	5.84097e-05	-1.68119	0.311825	31073.2	99649.6	46694.1	38723.3	31799.1	25936	13729.4	29557.2	98208.1	107852	108879	107400	96881.9	78677.1
0.64_188.1753m/z	188.175	0.64405	pos	N1-Acetylspermidine	3323	Organic acids and derivatives	Carboximidic acids and derivatives	Carboximidic acids		C00612	53.4	73.9	M+H	C9H21N3O	-2.28779	1.43123	0.0185492	0.0481891	-0.949771	0.517715	112957	218185	75669.3	167611	98735.8	198830	38617.8	98280.8	135513	268117	121350	270992	255132	258004
7.24_397.3073m/z	397.307	7.23575	pos	5-((Z)-nonadec-8-en-1-yl)resorcinol	LMPK15030031	Lipids and lipid-like molecules	Polyketides	Phenolic lipids			48.1	49.5	M+Na	C25H42O2	-1.12582	1.42766	0.00141136	0.0070473	0.97634	1.96747	163846	83277.5	190431	130485	133347	168357	127623	232831	102813	94198.7	96837.1	66646.7	74365.2	64804
4.91_283.1074m/z	283.107	4.9145	pos	5-NITRO-2-PHENYLPROPYLAMINOBENZOIC ACID [NPPB]	44306	Unclassified	Unclassified	Unclassified			39.4	0	M+H-H2O	C16H16N2O4	-1.05597	1.42044	2.00251e-06	8.25351e-05	-1.80507	0.286167	27071.7	94601	33694.6	28858.1	31282.9	24277.7	14501.8	29814.8	87933.4	105150	97588.6	89471	116185	71278.1
9.72_161.1321m/z	161.132	9.72113	pos	7-Isopropyl-5-methylbicyclo[2.2.2]oct-5-en-2-one	HMDB0036681	Organic oxygen compounds	Organooxygen compounds	Carbonyl compounds			48.8	51.7	M+H-H2O	C12H18O	-2.32619	1.41796	0.0011492	0.00608598	2.35888	5.12973	95043.3	18527.9	116195	97143.9	23530.5	72904.8	137882	122603	22678.3	18399.4	18871.1	17024.5	14617	19577.5
7.47_215.1283m/z	215.128	7.4689	neg	Isodecenoic acid	LMFA01030032	Benzenoids	Phenols	Methoxyphenols	**	C06866	48.9	49.2	M+FA-H	C10H18O2	-3.28322	1.41703	0.00133122	0.00675618	1.76625	3.40167	108432	31876.1	67070.4	115601	79263.8	171487	143022	74148.2	27666.7	34784.4	25080	38114.7	32314.3	33296.4
11.45_300.2294n	323.221	11.448	pos	5-methyl-hexadecanedioic acid	LMFA01170026	Lipids and lipid-like molecules	Fatty Acyls	Fatty Acids and Conjugates			49.9	61	M+H-H2O, M+Na	C17H32O4	-2.21828	1.41667	0.000143841	0.00139963	-2.09547	0.233991	22202.9	94887.8	27698.6	19858.1	30922.7	25979.8	14655.6	14102.9	103898	140163	90373.6	103083	52670.7	79139.1
5.39_273.0687m/z	273.069	5.39478	pos	Monoacetyldapsone(MADDS)	1930	Unclassified	Unclassified	Unclassified			38.7	0	M+H-H2O	C14H14N2O3S	-1.87763	1.41536	0.000450027	0.0031541	-8.74728	0.00232705	171.233	73583.6	103.547	262.418	240.994	150.009	152.448	117.981	121167	104915	84550.6	37959.7	51844.2	41065.4
12.31_549.3782n	550.386	12.3144	pos	LysoPC(20:1(11Z))	HMDB0010391	Lipids and lipid-like molecules	Glycerophospholipids	Glycerophosphocholines	**	C04230	56.2	88.3	M+H, M+Na	C28H56NO7P	-2.21213	1.41349	0.00356261	0.0139222	-2.55946	0.16964	15952.3	94036.8	12455.7	9479.5	39033.7	280.752	17865.4	16599	123113	147118	128783	14832.4	80916.6	69458.3
11.86_325.2364m/z	325.236	11.8581	pos	13-Hydroxy-9-methoxy-10-oxo-11-octadecenoic acid	HMDB0040901	Lipids and lipid-like molecules	Fatty Acyls	Lineolic acids and derivatives			55.5	85.6	M+H-H2O	C19H34O5	-2.67396	1.41275	0.0111712	0.0327216	-1.83202	0.280871	35273.6	125586	64286.9	27185.9	81874.6	26107.5	4657.96	7528.45	145902	219651	117349	149835	27938.1	92843.1
7.67_335.0871m/z	335.087	7.67408	neg	N2-Malonyl-D-tryptophan	65974	Unclassified	Unclassified	Unclassified			38.3	0	M+FA-H	C14H14N2O5	-4.76071	1.41231	6.04726e-05	0.000754815	1.70043	3.24998	103709	31910.8	70138.7	92202.4	113277	102852	144686	99099.8	36099.2	29566.2	26132.9	19367.7	31651.1	48647.6
6.14_297.1709m/z	297.171	6.13617	neg	6alpha-Carissanol	HMDB0035309	Lipids and lipid-like molecules	Prenol lipids	Sesquiterpenoids			41.1	10.9	M+FA-H	C15H24O3	0.417007	1.41146	0.00019922	0.00176515	2.34979	5.09749	88009.8	17265.3	75166.6	90865.2	69570.4	146156	83864.6	62435.6	14235.3	22535.4	13895.9	19540.1	18586	14799.2
5.76_487.3484m/z	487.348	5.76492	pos	1-(2-methoxy-hexadecanyl)-sn-glycero-3-phosphoethanolamine	LMGP02060016	Lipids and lipid-like molecules	Glycerophospholipids	Glycerophosphoethanolamines			43.2	28.5	M+NH4	C22H48NO7P	-4.92112	1.41094	0.00017564	0.00161685	1.5322	2.89227	110984	38372.6	134094	127639	129763	116245	52463.5	105699	34964.5	41233.5	38362.9	32860.2	43317.3	39497.1
5.94_471.2422m/z	471.242	5.94235	neg	Ursodeoxycholic acid 3-sulfate	LMST05020033	Lipids and lipid-like molecules	Steroids and steroid derivatives	Bile acids, alcohols and derivatives			44	29.3	M-H	C24H40O7S	0.0169705	1.41063	0.0446609	0.094569	-1.4575	0.364122	58076.7	159498	77374.5	44086.5	2993.35	33004.4	104596	86406	210616	161906	334572	63486.7	101335	85071.7
7.50_395.2897m/z	395.29	7.5038	pos	12-HETE-Gly	LMFA08020144	Lipids and lipid-like molecules	Fatty Acyls	Fatty amides			51.8	66.7	M+NH4	C22H35NO4	-2.02684	1.41032	0.00119419	0.00626026	1.52287	2.87361	123728	43056.6	115956	164506	179418	80999.1	72143.4	129345	44896.1	56931.2	50042.4	36904.8	34009.8	35555.2
6.45_471.3094m/z	471.309	6.45355	pos	(3beta,17alpha,23S)-17,23-Epoxy-3,29-dihydroxy-27-norlanosta-7,9(11)-diene-15,24-dione	91156	Lipids and lipid-like molecules	Steroids and steroid derivatives	Oxosteroids			51.1	72.8	M+H	C29H42O5	-2.30608	1.40908	0.0303217	0.0700936	2.34962	5.0969	128672	25245.1	44110.2	116185	80704.1	90906.3	113989	326136	29700.1	18127.4	25203.4	19531.1	36653.9	22254.4
5.19_438.2377m/z	438.238	5.18742	pos	N1,N10-Dicoumaroylspermidine	HMDB0033469	Phenylpropanoids and polyketides	Cinnamic acids and derivatives	Hydroxycinnamic acids and derivatives	***		56.5	89	M+H	C25H31N3O4	-2.28948	1.40776	0.0193603	0.0498014	-1.65687	0.317127	46798.1	147569	32937.4	35551.7	69564.9	76150.3	31517	35067.6	107395	111454	144784	307917	55297.2	158569
5.89_306.1362m/z	306.136	5.8853	pos	Auramine	72921	Unclassified	Unclassified	Unclassified			38.1	0	M+K	C17H21N3	-1.99418	1.40751	0.0397833	0.0865721	-1.6548	0.317581	47094.6	148292	44157.1	31263.2	101318	20466.8	54970.9	30391.4	52762.3	268955	112045	70012	104465	281510
9.24_453.2864m/z	453.286	9.24423	neg	1beta,3alpha,12alpha-Trihydroxy-5beta-cholan-24-oic Acid	LMST04010063	Unclassified	Unclassified	Unclassified			50.8	65.3	M+FA-H	C24H40O5	1.62277	1.40393	0.0303895	0.0702169	4.48728	22.4288	105583	4707.5	53764.3	43843.6	31824	64535.8	284467	155066	6133.16	4849.51	4410.43	4063.32	5099.49	3689.09
6.08_347.2440m/z	347.244	6.08455	neg	Sativic acid	LMFA02000148	Lipids and lipid-like molecules	Fatty Acyls	Octadecanoids			46.4	37.6	M-H	C18H36O6	0.132632	1.40211	0.0278983	0.0658663	0.596123	1.51165	281966	186529	287877	396336	263829	364492	186892	192372	164946	238577	163809	172802	198384	180657
6.60_382.2358n	381.229	6.59675	neg	Sarcostin	71890	Unclassified	Unclassified	Unclassified			39.2	0	M-H2O-H, M-H	C21H34O6	0.666651	1.40075	0.0184773	0.0480395	3.09272	8.53103	108186	12681.5	60086.6	69426.5	58605	68848.2	120941	271211	10392.8	14447.7	12845.4	8226.93	20337	9839.25
6.26_397.1175m/z	397.118	6.25585	neg	Caulerpin	71556	Unclassified	Unclassified	Unclassified			36.8	0	M-H	C24H18N2O4	-4.68498	1.39899	0.000449162	0.00315032	-10.0671	0.000932185	67.4639	72371.8	1.03932e-06	0.512401	130.171	0.389676	272.754	0.956609	46745.2	27006.7	124630	76016.7	65692.4	94139.9
8.24_836.5531m/z	836.553	8.24075	pos	PC(18:0/19:3(9Z,12Z,15Z))[U]	39519	Unclassified	Unclassified	Unclassified			36.6	0	M+K	C45H84NO8P	-4.38691	1.39615	0.0152218	0.0414303	6.45013	87.4342	93066.9	1064.42	17207.1	15796.8	48876.9	113813	178946	183761	1.03932e-06	623.442	3695.06	2068.03	1.03932e-06	1.03932e-06
6.22_321.0440m/z	321.044	6.22172	neg	[4-(7-hydroxy-3,4-dihydro-2H-1-benzopyran-3-yl)phenyl]oxidanesulfonic acid	HMDB0141213	Phenylpropanoids and polyketides	Isoflavonoids	Isoflavans			45.7	35	M-H	C15H14O6S	0.512132	1.396	0.0169737	0.0450561	4.52305	22.9919	93377.3	4061.31	225573	18907.2	17400.6	85570.9	109833	102980	3716.36	1803.11	9181.21	6578.08	626.202	2462.92
9.53_475.2683m/z	475.268	9.53268	neg	Lucidenic acid H	HMDB0035908	Organoheterocyclic compounds	Tetrahydrofurans	Unclassified			39.6	9.06	M-H	C27H40O7	-3.8438	1.39297	0.0186082	0.0483093	2.33935	5.06074	112747	22278.9	119384	17584.6	19927.4	173848	204872	140868	18837.8	24901.8	40096.1	17786.1	12301.7	19749.7
8.98_797.4660m/z	797.466	8.98418	pos	Soyasaponin III	HMDB0034651	Lipids and lipid-like molecules	Prenol lipids	Terpene glycosides			56.8	92	M+H	C42H68O14	-2.74681	1.38917	0.000688093	0.00422912	-2.59552	0.165451	14818.7	89565.2	32925.6	1216.27	32940.5	20337.3	1.03932e-06	1492.42	49574.3	142866	70427	108872	100645	65006.4
9.66_431.3149m/z	431.315	9.66273	pos	3β-Hydroxy-5α,6α-epoxy-9-oxo-9,10-seco-5-cholest-7-en-11-al	41683	Unclassified	Unclassified	Unclassified			53.9	85.7	M+H	C27H42O4	-1.68148	1.38545	0.0216735	0.0541995	3.31565	9.95659	104709	10516.6	84928	62650.8	38294.5	75609.7	93271.8	273501	11792.3	9309.16	13472.5	8752.83	8881.05	10891.7
1.17_255.0969m/z	255.097	1.17397	pos	Nicotinamide riboside	5818	Organic oxygen compounds	Organooxygen compounds	Carbohydrates and carbohydrate conjugates	**	C03150	41.9	17.4	M+H	C11H14N2O5	-2.59655	1.38533	0.000458412	0.00319435	-2.10413	0.232592	21724.1	93400.2	27366.3	20809.7	39581.8	25706.8	8021.93	8858.16	72810.1	77959.4	77752.5	72667.2	154372	104840
11.05_434.3398n	479.338	11.0512	neg	3a,7a,12a-Trihydroxy-5b-cholestan-26-al	HMDB0003533	Lipids and lipid-like molecules	Steroids and steroid derivatives	Bile acids, alcohols and derivatives	**	C01301	37.9	0	M-H, M+FA-H	C27H46O4	0.54252	1.38463	0.00040745	0.00294386	3.30076	9.85436	79252.6	8042.39	28446.2	82049.5	49403.2	100516	114378	100722	8680.78	6700.98	9744.4	4531.72	8505.86	10090.6
5.60_324.1687n	323.161	5.6008	neg	Dihydroxycarteolol M1	1555	Unclassified	Unclassified	Unclassified			38.9	0	M-H, M+FA-H	C16H24N2O5	0.414213	1.38289	0.00735969	0.0238922	1.51551	2.85901	129366	45248.6	123668	112909	90109.1	85078.7	247529	116902	38841.4	42726.6	41165.8	27165.1	68264.7	53327.9
5.05_348.2293n	349.237	5.05362	pos	Protomycinolide IV	71020	Unclassified	Unclassified	Unclassified			44.1	34.2	M+H-H2O, M+H	C21H32O4	-2.23767	1.38022	0.00521722	0.0184411	1.68301	3.21098	119275	37146	52668.4	111624	121406	152878	139765	137309	23754.9	124846	13834.2	10098.5	35115.8	15226.3
8.40_300.1928n	323.183	8.40425	pos	Tetranor-PGF1alpha	LMFA03010213	Unclassified	Unclassified	Unclassified			43.2	33.2	M+H, M+NH4, M+Na, M+H-H2O	C16H28O5	-2.908	1.37778	0.00491128	0.0176129	2.2755	4.84166	99824.3	20617.8	27637.6	86597.9	51438.7	148674	150467	134130	16049.8	21906.8	12207.3	16697.2	44238.7	12606.8
5.33_281.1395m/z	281.14	5.32615	neg	3,4-dimethyl-5-carboxypropyl-2-furanpentanoic acid	LMFA01150063	Lipids and lipid-like molecules	Fatty Acyls	Fatty Acids and Conjugates			49.1	50.5	M-H	C15H22O5	0.343019	1.37776	1.15722e-06	6.07195e-05	-2.322	0.19999	15963.3	79820.6	14781	18311.4	16081.6	18652.3	13091.3	14861.9	69568	106666	64815	79729.6	84816	73328.8
5.83_275.1866m/z	275.187	5.82783	neg	3-[[5-Methyl-2-(1-methylethyl)cyclohexyl]oxy]-1,2-propanediol	HMDB0036133	Lipids and lipid-like molecules	Prenol lipids	Monoterpenoids			48.9	49.9	M+FA-H	C13H26O3	1.06511	1.37761	0.000436854	0.00308939	1.88645	3.69724	93871.9	25389.7	103100	111104	65023.8	145822	76400.6	61780.4	25229.6	31847.7	21416.7	26816.7	25459.7	21567.9
7.85_365.2334m/z	365.233	7.85375	neg	20-Hydroxyeicosatetraenoic acid	HMDB0005998	Lipids and lipid-like molecules	Fatty Acyls	Fatty acids and conjugates	**	C14748	49.5	51.5	M+FA-H	C20H32O3	0.148555	1.37727	0.00118365	0.00622413	2.51568	5.71865	86826.2	15183	109115	47407.9	28407.2	122897	111420	101711	13669	16853.7	12436.1	9961.58	22216.1	15961.3
11.17_441.1931m/z	441.193	11.1706	neg	(S)-(E)-2'-(3,6-Dimethyl-2-heptenyl)-3',4',7-trihydroxyflavanone	94827	Phenylpropanoids and polyketides	Flavonoids	Flavans			37.5	0	M+FA-H	C24H28O5	3.01615	1.37621	0.00117934	0.00620889	-2.70462	0.153401	13085.7	85303.9	26951.3	17672	18189.6	10909	1.03932e-06	4792.29	147025	87043	105182	59467.1	36756.1	76350
5.23_135.1166m/z	135.117	5.22908	pos	(S)-(-)-Perillyl alcohol	41074	Lipids and lipid-like molecules	Prenol lipids	Monoterpenoids		C02452	57	88.2	M+H-H2O	C10H16O	-1.22583	1.37298	0.00554187	0.0193064	-0.483682	0.71515	207705	290435	225113	195606	205195	225323	216732	178262	277737	372730	239755	275449	339098	237843
6.33_591.3164m/z	591.316	6.32722	pos	Z-Gly-Pro-Leu-Gly-Pro	65925	Unclassified	Unclassified	Unclassified			37.7	0	M+NH4	C28H39N5O8	4.7016	1.3727	0.00175333	0.00826693	2.21259	4.63506	92606.2	19979.5	85290	71710.5	26413.8	117894	130551	123779	8399.75	24608.9	16549.6	18990.5	44407.9	6920.34
7.98_431.3148m/z	431.315	7.97965	pos	3alpha,7alpha,12alpha-Trihydroxy-5beta-cholest-23-en-26-oic acid	LMST04030065	Unclassified	Unclassified	Unclassified			52.9	82	M+H-H2O	C27H44O5	-1.75344	1.37231	0.000938109	0.00527727	2.31723	4.98375	90721.4	18203.4	102882	65706.2	45581	63300.8	136948	129911	20679.9	12644.7	23847.2	11552.6	22047	18449.2
0.81_267.1079m/z	267.108	0.81035	pos	Glutamylhistidine	HMDB0028821	Organic acids and derivatives	Carboxylic acids and derivatives	Amino acids, peptides, and analogues			47.7	57.6	M+H-H2O	C11H16N4O5	-2.92996	1.37036	0.00176072	0.00829366	-1.85093	0.277214	27668.7	99810.1	26150.9	20788.8	26647.1	19663.9	38772.4	33989.2	91405.5	81098.9	181579	88448.3	65915.1	90414
4.60_359.0807m/z	359.081	4.6002	neg	Sulfaphenazole	HMDB0015667	Organoheterocyclic compounds	Azoles	Pyrazoles			43.3	28.4	M+FA-H	C15H14N4O2S	-4.07536	1.37008	4.07992e-08	9.62462e-06	-3.43879	0.0922191	6248.77	67760	12752	6128.57	7751.54	5286.67	2461.64	3112.16	73921.8	56329	60297.9	66740.7	82740.9	66530.1
10.70_338.2084n	339.216	10.6969	pos	1beta,3beta,5alpha,6beta-tetrahydroxyandrostan-17-one	LMST02020108	Unclassified	Unclassified	Unclassified			47	44.1	M+H, M+Na, M+H-H2O	C19H30O5	-2.67256	1.36917	0.0135652	0.0379381	-2.25532	0.209451	24521.2	117074	53920.9	15461.4	26574.3	34748.9	6784.61	9637.02	85623.4	176019	73807.1	234713	36282.9	95996.3
4.71_411.1542m/z	411.154	4.71267	pos	(gamma-Glutamyl-gamma-glutamyl)-S-methylcysteine	HMDB0039424	Organic acids and derivatives	Carboxylic acids and derivatives	Amino acids, peptides, and analogues			44.9	35.9	M+NH4	C14H23N3O8S	-0.500163	1.36916	0.00158597	0.00768672	-2.40765	0.188462	16992	90161.3	41215.1	20046.5	26806	4120.98	4773.91	4989.61	141730	43904.4	99419.3	66970.7	126995	61948.6
10.48_457.2576m/z	457.258	10.4751	neg	Lucidenic acid G	HMDB0035599	Lipids and lipid-like molecules	Prenol lipids	Triterpenoids			40.5	16.3	M-H2O-H	C27H40O7	-4.06124	1.36912	0.000285662	0.00230052	4.64701	25.0547	73550	2935.58	26784.2	69342.2	83213.7	58822.8	123354	79782.8	3144.1	786.611	2649.67	387.43	4409.96	6235.72
8.32_439.3560m/z	439.356	8.31988	pos	Trametenolic acid B	HMDB0035511	Lipids and lipid-like molecules	Prenol lipids	Triterpenoids			55.2	89.7	M+H-H2O	C30H48O3	-2.22696	1.36783	0.000444033	0.00312796	-1.35329	0.391398	45318.4	115786	73136.8	32126.7	47371.8	47846.1	8940.82	62488.3	131247	113517	137019	139858	79535.3	93539.1
0.64_174.1113n	175.119	0.64405	pos	L-Arginine	HMDB0000517	Organic acids and derivatives	Carboxylic acids and derivatives	Amino acids, peptides, and analogues	***	C00062	46.8	41.7	M+H, M+Na, M+K	C6H14N4O2	-2.27476	1.36721	0.00062051	0.00393116	-1.17638	0.44246	56306.7	127258	86477.5	57745.8	69361.7	65714.6	27885.5	30655	74684.8	135650	151939	127113	134936	139227
5.84_272.2134n	255.21	5.8409	pos	5alpha-androst-16-en-3-one	57816	Lipids and lipid-like molecules	Steroids and steroid derivatives	Androstane steroids			43.9	27.1	M+H-H2O, M+H	C19H28O	-2.41208	1.36517	0.0292509	0.068205	4.90308	29.9208	97924.2	3272.78	29497.3	24690.6	17191.3	98779.9	193359	224027	4670.07	2843.97	5714.45	1981.3	2381.52	2045.37
11.53_197.1531m/z	197.153	11.5349	pos	Hexamethylphosphoramide	72970	Unclassified	Unclassified	Unclassified			38.8	0	M+NH4	C6H18N3OP	3.02335	1.36368	0.00464104	0.0168752	-2.46285	0.181388	17796.9	98115.2	11057.1	10764.4	18966.4	21987.8	17651.1	26354.7	61217.7	163080	80783.5	142575	19783	121253
1.19_243.1212n	244.128	1.18783	pos	Prolyl-Gamma-glutamate	HMDB0029031	Organic acids and derivatives	Carboxylic acids and derivatives	Amino acids, peptides, and analogues			42.3	19.3	M+H-H2O, M+H	C10H17N3O4	-3.07413	1.36312	0.00254514	0.0109213	-1.02473	0.491501	74605.5	151791	73906.5	112678	83729.1	90670.5	38074.8	48574.9	178420	129874	107404	161674	123659	209715
8.32_293.1397m/z	293.14	8.3221	neg	Mono-(2-ethyl-5-hydroxyhexyl) phthalate	HMDB0094679	Benzenoids	Benzene and substituted derivatives	Benzoic acids and derivatives			48.7	48.2	M-H	C16H22O5	0.793143	1.36292	0.00515379	0.0182524	6.48752	89.7298	79612.8	887.251	33425.4	75501	43709.7	76128.4	184334	64578.6	813.47	1527.59	585.917	943.47	635.889	817.169
5.48_301.0718m/z	301.072	5.48305	neg	Nanaomycin	85111	Unclassified	Unclassified	Unclassified			51	58.1	M-H	C16H14O6	0.267618	1.36237	0.0179714	0.0469961	-0.421183	0.746812	256168	343015	238895	358924	262597	257933	155835	262823	342135	354053	401019	321683	285840	353360
6.04_302.1512n	303.159	6.0359	pos	4-(1-hydroxy-3-phenylpropyl)-5-methoxy-2,6-dimethylbenzene-1,3-diol	HMDB0126616	Phenylpropanoids and polyketides	Linear 1,3-diarylpropanoids	Cinnamylphenols			43.4	23.8	M+H-H2O, M+H	C18H22O4	-1.9393	1.36128	0.00386531	0.0147924	4.18842	18.2322	82155.6	4506.06	62540.4	43512.5	44793.3	52664.5	166762	122661	3530.81	4273.01	4505.83	4851.18	6941.64	2933.86
6.02_529.3387m/z	529.339	6.01757	neg	(25S)-5alpha-cholestan-3beta,6alpha,7beta,8beta,15alpha,16beta,26-heptol	LMST01010327	Unclassified	Unclassified	Unclassified			50.6	61.6	M+FA-H	C27H48O7	0.973667	1.3588	0.00154055	0.00752283	1.70559	3.26162	105164	32242.8	121235	116096	57221.8	67375.7	100559	168495	37442	40110.2	33536.5	16741.5	40735.2	24891.4
10.37_473.3617m/z	473.362	10.3679	pos	ergosta-3beta,5alpha,6beta,25-tetrol	LMST01031061	Unclassified	Unclassified	Unclassified			37	0	M+Na	C28H50O4	3.38534	1.35669	2.96951e-05	0.00047465	1.85754	3.62389	89182.8	24609.7	99233	115516	93615.6	73322.2	54179.2	99230.7	27481.5	23363.5	26446.9	20628.6	24450	25287.5
7.77_553.3385m/z	553.338	7.7698	neg	3alpha,7alpha,12alpha-trihydroxy-27a,27b-dihomo-5beta-cholestane-26,27b-dioic acid	84919	Lipids and lipid-like molecules	Sterol Lipids	Bile acids and derivatives			37.4	0	M+FA-H	C29H48O7	0.565536	1.35498	0.00271655	0.0114536	2.64402	6.25069	88410.4	14144.1	136150	68186.1	48432.7	70291.3	51469.1	155933	16568	12091.1	17803.5	9911.13	16276.6	12214.3
10.08_299.0847m/z	299.085	10.0832	pos	Glutamylglutamic acid	HMDB0028818	Organic acids and derivatives	Carboxylic acids and derivatives	Amino acids, peptides, and analogues	***	C01425	39.3	0	M+Na	C10H16N2O7	-1.07094	1.35334	1.41775e-05	0.000290788	-8.49353	0.00277456	173.344	62476.3	1.03932e-06	1.03932e-06	1040.07	1.03932e-06	1.03932e-06	1.03932e-06	68547.2	70839.9	66047.3	51205.9	30574.7	87642.7
7.45_609.3268m/z	609.327	7.453	pos	Boc-Phe(NMe)-Pro-Phe(NMe)-Gly-OMe	65475	Unclassified	Unclassified	Unclassified			37.5	0	M+H	C33H44N4O7	-2.39901	1.34894	0.00134662	0.00681435	2.8073	6.99972	82749.1	11821.8	125527	57066.2	42899.5	44927.4	122604	103471	18506.8	3143.67	9553.79	5343.37	22870.3	11512.7
1.10_145.0736n	168.065	1.10468	pos	Allysine	HMDB0001263	Organic acids and derivatives	Carboxylic acids and derivatives	Amino acids, peptides, and analogues	**	C04076	39.3	0	M+H, M+Na	C6H11NO3	-1.80152	1.34662	1.76737e-06	7.66547e-05	-1.08977	0.469838	54208.5	115377	41099.6	49562	48735.9	53769.3	76205.4	55878.5	109676	131177	104711	119518	116682	110499
0.73_152.0469n	170.081	0.727267	pos	4-Hydroxyphenyl acetate	HMDB0060390	Benzenoids	Phenol esters	Unclassified	**	C13636	37.9	0	M+NH4, M+K	C8H8O3	-2.86622	1.3424	5.46437e-06	0.000155041	-1.13129	0.456506	51249.6	112265	66659.1	52991.9	56326.3	53234.7	36624.5	41661.4	113041	117002	114994	101167	132841	94544.7
6.61_395.2080m/z	395.208	6.61363	neg	8-iso-15-keto-PGE2	LMFA03110009	Lipids and lipid-like molecules	Fatty Acyls	Eicosanoids			49.6	54.9	M+FA-H	C20H30O5	1.4359	1.34193	0.000130919	0.00130496	1.43674	2.70709	100845	37252.1	98853	80714.4	65644.7	109118	134752	115986	30299.6	37034.4	30347.6	39022.7	50181.8	36626.3
1.95_277.0865m/z	277.086	1.94968	neg	gamma-Glutamylmethionine	HMDB0034367	Organic acids and derivatives	Carboxylic acids and derivatives	Amino acids, peptides, and analogues			52.5	67.2	M-H	C10H18N2O5S	0.367725	1.34067	9.1753e-05	0.00101728	-2.65358	0.158926	12479.6	78524.9	9143.39	11960.1	10452.9	19412.4	10223	13685.8	42797	92569.9	65740.3	109114	98773.6	62154.2
5.03_361.0939m/z	361.094	5.02717	neg	7,4'-Dihydroxy-8,3'-dimethoxyflavanone	LMPK12140097	Unclassified	Unclassified	Unclassified			43.6	27.3	M+FA-H	C17H16O6	3.24815	1.34023	0.00135156	0.00683696	-1.4139	0.375295	42060.2	112072	61472.5	45848.3	64153.4	35084.6	23006.5	22795.7	111848	98161.2	106039	92116.3	179714	84555.3
8.03_334.2500n	317.247	8.0283	pos	Isolinderenolide	HMDB0038104	Organoheterocyclic compounds	Tetrahydrofurans	Unclassified			50.7	59.8	M+H-H2O, M+H	C21H34O3	-2.49996	1.33748	0.0212204	0.053347	5.15901	35.7286	87672.3	2453.84	11984.7	27819.6	46209.1	205544	152958	81518.9	2413.85	1203.17	6862.08	1619.11	1229.41	1395.41
5.92_244.0902m/z	244.09	5.91515	pos	1-Guanidino-1-deoxy-scyllo-inositol	64555	Unclassified	Unclassified	Unclassified			38.8	0	M+Na	C7H15N3O5	-0.964232	1.33469	0.0041303	0.0155079	-1.04313	0.485273	69475.8	143169	68595.1	97112.3	69118.1	37423.4	75571.8	69034.3	154890	220379	128337	109666	153089	92650.1
12.78_277.2156m/z	277.216	12.7787	pos	17-hydroxy-linolenic acid	LMFA02000239	Lipids and lipid-like molecules	Fatty Acyls	Octadecanoids			57.2	94.2	M+H-H2O	C18H30O3	-2.22933	1.33377	0.0279712	0.0660008	-1.80939	0.285311	33947.7	118985	42303.5	21953.7	105348	8208.45	18560.3	7312.11	178056	221650	133877	79844.4	31094.3	69388.2
7.07_501.3174m/z	501.317	7.06817	pos	Polyporusterone A	HMDB0038495	Lipids and lipid-like molecules	Steroids and steroid derivatives	Bile acids, alcohols and derivatives			48.7	56.9	M+Na	C28H46O6	-2.70509	1.33358	3.18173e-05	0.000495622	1.90513	3.74543	84958.6	22683.3	112787	89575.5	93901.7	80178.5	48102.7	85205.8	23492.5	21001.3	25356.4	18951.6	25317.8	21979.9
7.95_361.2839m/z	361.284	7.9499	pos	Veatchine	64020	Unclassified	Unclassified	Unclassified			38.2	0	M+NH4	C22H33NO2	-3.03174	1.33304	0.000867515	0.00499441	1.87279	3.6624	95926.9	26192.3	121076	100906	146604	84801.6	45909.5	76264.9	23108.4	32026.2	33481.5	35867.7	11939.3	20730.8
8.58_314.2242n	315.231	8.58372	pos	16,17-didehydropregnenolone	LMST02030164	Lipids and lipid-like molecules	Sterol Lipids	Steroids		C06392	48.7	51.3	M+H-H2O, M+H	C21H30O2	-1.28907	1.3301	0.00401319	0.015196	4.77406	27.3612	75502.4	2759.47	36690	50284.3	57047.3	138390	134670	35932.8	3971.32	2505.13	1870.97	2816.14	3118.76	2274.48
0.78_194.9961m/z	194.996	0.781217	neg	3-hydroxy-2-methyl-2-[(sulfooxy)methyl]propanoic acid	HMDB0127651	Organic acids and derivatives	Hydroxy acids and derivatives	Beta hydroxy acids and derivatives			45	36.3	M-H2O-H	C5H10O7S	-3.59054	1.32793	1.88317e-05	0.000351623	-1.0904	0.469632	53467.1	113849	59290.6	48472.1	61636.6	56718.3	48162.8	46522.2	123029	128476	133295	115232	94436.6	88625.4
6.65_261.0687m/z	261.069	6.6497	pos	5-Amino-2-p-toluidinobenzenesulfonic acid	96353	Unclassified	Unclassified	Unclassified			38.6	0	M+H-H2O	C13H14N2O3S	-2.0392	1.32739	0.000896874	0.00511924	-12.069	0.000232746	15.3399	65908.5	1.03932e-06	1.03932e-06	1.03932e-06	92.0395	1.03932e-06	1.03932e-06	85354.2	57017.6	68880.5	17058.5	48024.6	119115
9.62_498.2826m/z	498.283	9.6173	neg	1-(2-methoxy-6Z-pentadecenyl)-sn-glycero-3-phosphoethanolamine	LMGP02060012	Lipids and lipid-like molecules	Glycerophospholipids	Glycerophosphoethanolamines			40.4	7.77	M+FA-H	C21H44NO7P	-2.5674	1.32714	0.000336917	0.00258146	2.81889	7.05618	76641.9	10861.7	72261.9	66053.6	87982.7	60083.9	129883	43586.2	7266.27	7513.2	4808.99	13727.3	16901.5	14952.9
5.50_381.2284m/z	381.228	5.49717	neg	PGF2alpha-1,15-lactone	LMFA03010072	Lipids and lipid-like molecules	Fatty Acyls	Eicosanoids			48.6	50.9	M+FA-H	C20H32O4	0.555243	1.32401	0.0228162	0.0563866	1.89237	3.71244	119964	32314	110028	73675.2	91510	98318.7	68016.3	278233	22535.6	30135.8	36362.9	23206.1	53262.7	28380.8
0.73_357.1040m/z	357.104	0.72555	neg	Vicianose	65623	Unclassified	Unclassified	Unclassified			38.4	0	M+FA-H	C11H20O10	0.530472	1.32086	0.00362233	0.0140987	1.02755	2.03855	141336	69331.5	189963	100276	94461.3	124612	181956	156747	110614	62227.4	66362.1	52381.1	49198.1	75206.2
1.22_219.1333m/z	219.133	1.21557	pos	Threoninyl-Valine	HMDB0029074	Organic acids and derivatives	Carboxylic acids and derivatives	Amino acids, peptides, and analogues			54.6	79.8	M+H	C9H18N2O4	-2.77258	1.32061	0.0499412	0.102875	1.08543	2.122	188535	88847.8	193498	350690	250553	63155.9	177845	95467.6	95887.5	41463.5	78123.9	68752.3	122648	126212
1.65_169.0968m/z	169.097	1.64695	pos	4-PIOL	69651	Unclassified	Unclassified	Unclassified			44.9	28.9	M+H	C8H12N2O2	-2.1357	1.31171	0.000459161	0.00319659	-2.10352	0.232689	19165.3	82364.4	17437	20329.5	17160.5	14993.5	29961.4	15110.1	72917.7	89393.3	136997	79871.7	63387.8	51618.6
0.71_148.0188n	166.053	0.713417	pos	2-Oxo-4-methylthiobutanoic acid	HMDB0001553	Lipids and lipid-like molecules	Fatty Acyls	Fatty acids and conjugates	**	C01180	39.6	7.7	M+H, M+NH4	C5H8O3S	-4.10882	1.31096	0.0104449	0.0310743	-0.727723	0.603856	116376	192722	116334	176860	168896	97581.2	91830	46757.3	197548	206677	164245	174015	163957	249890
9.21_435.2753m/z	435.275	9.20963	neg	3beta-Hydroxy-12-oxo-5beta-cholan-24-oic Acid	LMST04010156	Unclassified	Unclassified	Unclassified			53.3	72.2	M+FA-H	C24H38O4	0.304292	1.3096	2.32832e-06	8.98068e-05	4.39918	21.1001	59817.5	2834.94	44908.3	70027.3	38342.4	68857.8	63910.4	72859.1	3420.37	1789.22	3484.04	2584.39	2219.31	3512.32
5.90_225.1115m/z	225.112	5.90102	pos	Diplosporin	87137	Organoheterocyclic compounds	Pyrans	Pyranones and derivatives			54.1	79.3	M+H	C12H16O4	-2.73554	1.30883	0.00333762	0.0133064	2.99309	7.96177	79525.2	9988.39	78908.4	47544.5	35658.5	90460.3	160666	63913.2	10573.7	8749.25	10607.7	7536.12	11889.6	10574
1.54_159.0680n	160.075	1.53582	pos	Indoleacetaldehyde	6068	Organoheterocyclic compounds	Indoles and derivatives	Indoles	**	C00637	46	39.3	M+H, M+NH4	C10H9NO	-2.29059	1.3082	0.00360614	0.0140473	1.60263	3.03697	105211	34643.4	81194.7	51614.3	105572	145733	164210	82941.2	39953.7	8844.55	37514.6	53199.2	21054	47294.6
5.62_466.2927m/z	466.293	5.61742	neg	1-Heptadecanoylglycerophosphoethanolamine	HMDB0061691	Lipids and lipid-like molecules	Glycerophospholipids	Glycerophosphoethanolamines			46.5	41.9	M-H	C22H46NO7P	-2.6695	1.30612	0.000181167	0.00164896	1.70174	3.25294	90140	27710.4	102600	112600	110692	89819.1	41422.8	83706.2	23995	29381.6	28258.2	27064.9	28396.5	29166
5.94_419.0986m/z	419.099	5.94235	neg	Menadiol disuccinate	HMDB0033841	Organic acids and derivatives	Carboxylic acids and derivatives	Tetracarboxylic acids and derivatives			39.7	2.25	M+FA-H	C19H18O8	0.659467	1.30438	8.10266e-06	0.000199165	-0.605723	0.657142	108651	165339	109351	110636	125058	101749	85033.8	120079	171134	172073	166897	148423	165615	167891
6.78_353.2335m/z	353.234	6.7849	neg	PGF2alpha	LMFA03010002	Lipids and lipid-like molecules	Fatty Acyls	Eicosanoids	**	C00639	51.5	64.5	M-H	C20H34O5	0.431585	1.30245	7.38466e-05	0.000873159	2.72502	6.61168	70189.9	10616.1	84107.2	73808.5	49413.5	59602.5	105741	48466.2	11485	15880.6	8252.19	6388.55	14306.3	7383.58
7.37_509.3121m/z	509.312	7.3658	neg	Neoallilogenin	LMST01080023	Lipids and lipid-like molecules	Sterol Lipids	Sterols			37.4	0	M+FA-H	C27H44O6	0.338722	1.30241	0.000365343	0.00273357	1.13138	2.19069	116475	53168.5	120877	124545	80035.2	86854.9	144765	141775	62040.6	41417.9	63013.3	39303.3	62832	50403.9
8.42_416.3277n	417.336	8.42038	pos	1α,25-Dihydroxy-previtamin D3	42586	Unclassified	Unclassified	Unclassified			37.1	0	M+H-H2O, M+H	C27H44O3	-3.14387	1.30087	0.00264528	0.0112232	1.07207	2.10245	134536	63990	100177	165760	126027	125301	193948	96000	92584.3	53699.4	78886.7	32794.7	59350.4	66624.5
6.14_266.1517n	265.145	6.13617	neg	(1alpha,4alpha,5beta,6alpha,11betaH)-1,4-Epoxy-5-hydroxy-10(14)-germacren-12,6-olide	HMDB0037005	Organoheterocyclic compounds	Lactones	Gamma butyrolactones			50.4	56.3	M-H2O-H, M-H	C15H22O4	-0.349706	1.30007	0.00269062	0.011364	-2.53626	0.172389	14224.2	82512.4	9700.54	13035.1	10618.4	21995.9	20590.9	9404.59	95206.3	159793	81035.9	56685	51291.1	51063.4
6.87_362.2087n	363.216	6.86815	pos	Cortisol	HMDB0000063	Lipids and lipid-like molecules	Steroids and steroid derivatives	Hydroxysteroids	**	C00735	51.9	66.2	M+H-H2O, M+H	C21H30O5	-1.73619	1.29959	0.0266537	0.0636217	3.59431	12.078	91273.8	7557.03	30988.4	32164.2	24566.1	110466	226206	123252	6123.77	7308.44	6896.84	10554.7	7735.87	6722.6
13.08_393.2991m/z	393.299	13.0751	pos	3alpha,19-Dihydroxy-5beta-cholan-24-oic Acid	LMST04010255	Unclassified	Unclassified	Unclassified			49.6	55.4	M+H	C24H40O4	-2.21003	1.29908	0.0279949	0.0660514	4.46443	22.0764	92402.8	4185.59	55423.4	89413.6	114574	9652.19	246574	38779.1	9751.18	3176.68	5235.89	923.808	3790.9	2235.05
10.05_545.3144m/z	545.314	10.0531	neg	11-Deoxocucurbitacin I	67210	Unclassified	Unclassified	Unclassified			37.1	0	M+FA-H	C30H44O6	4.89185	1.29756	0.00334637	0.0133303	3.50098	11.3214	74228.1	6556.44	78243.6	35342.7	17798.6	110798	71419.6	131766	10423.5	5788.28	4194.8	6741.93	6563.56	5626.57
10.07_317.2469m/z	317.247	10.0682	pos	6Z,9Z,12Z,15Z,18Z-heneicosapentaenoic acid	LMFA01030823	Lipids and lipid-like molecules	Fatty Acyls	Fatty Acids and Conjugates			50.7	62.8	M+H	C21H32O2	-1.84278	1.29613	0.0481765	0.100114	4.79244	27.712	92586	3341.01	16911.2	38109.8	18278.4	183789	244686	53742.1	3539.27	1412.4	2736.85	6989.26	3406.13	1962.14
7.47_424.2817n	425.289	7.4697	pos	3α,5β,7α,12α-Tetrahydroxycholan-24-oic Acid	42994	Unclassified	Unclassified	Unclassified			47.3	50	M+H, M+Na	C24H40O6	-1.8809	1.29523	0.0343439	0.0771901	1.66307	3.16689	129160	40784.5	85349	78443.7	70131.3	101766	141486	297785	34351.3	30826.6	40830.2	26715.5	77993.8	33989.9
5.67_302.1156n	301.108	5.6658	neg	5-hydroxy-8-(2-hydroxypropan-2-yl)-4-(prop-2-en-1-yl)-2H,8H,9H-furo[2,3-h]chromen-2-one	HMDB0130125	Phenylpropanoids and polyketides	Coumarins and derivatives	Furanocoumarins			49	49.3	M-H, M+FA-H, M-H2O-H	C17H18O5	0.527028	1.29406	0.0182395	0.0475718	-0.610262	0.655078	145351	221884	155496	190246	211993	109764	80834.9	123774	215798	223595	220148	166264	300915	204584
8.62_417.3354m/z	417.335	8.616	pos	25,26-hydroxyvitamin D3	221	Unclassified	Unclassified	Unclassified			37.2	0	M+H	C27H44O3	-2.13679	1.29276	0.00206028	0.00933057	2.65914	6.31657	79778	12629.9	61205.2	70718.1	46492.9	67384.1	157733	75134.3	18350.5	8492.84	19507.1	4792.92	11038.7	13597.6
10.81_238.2291n	239.236	10.8058	pos	2-hexadecenal	75364	Lipids and lipid-like molecules	Fatty Acyls	Fatty aldehydes		C06123	51.9	65.9	M+H-H2O, M+H	C16H30O	-2.44687	1.29173	0.0186673	0.0484353	-6.79885	0.00898135	693.654	77232.7	1095.81	161.62	1045.52	257.248	161.49	1440.24	78151.7	182398	128785	13253	21612.5	39196.9
10.79_431.3147m/z	431.315	10.7912	pos	2,22-Dideoxy-3-dehydroecdysone	64607	Unclassified	Unclassified	Unclassified			54.1	82.7	M+H	C27H42O4	-2.15638	1.29144	8.73501e-05	0.000980105	1.87642	3.67162	81415.3	22174.2	61332	72055.5	56766.4	92325.3	117022	88990.3	26406.5	19563.4	26633.2	16673	18559.9	25209.3
9.92_216.1721n	217.179	9.92488	pos	Sabinic acid	LMFA01050039	Lipids and lipid-like molecules	Fatty Acyls	Fatty Acids and Conjugates		C08317	46.9	40.2	M+H-H2O, M+H	C12H24O3	-2.18564	1.29008	4.95023e-07	3.7601e-05	-2.40204	0.189197	12860.9	67976.5	12177	11328.8	18597.4	13117.5	8780.53	13164.4	80139.5	73906	57832.9	69933.8	50437.2	75609.8
9.65_450.2969n	451.304	9.64845	pos	Chaksine	68027	Unclassified	Unclassified	Unclassified			38.1	0	M+H-H2O, M+H	C22H38N6O4	3.18493	1.28973	0.000358644	0.00270507	4.81253	28.1007	66679	2372.86	70037.6	46714.4	120426	42633.8	44485.7	75777.1	2762.96	1471.7	2223.85	2387.23	2636.94	2754.51
8.37_421.3056m/z	421.306	8.37037	pos	mLPA(O-18:0)	LMGP00000065	Lipids and lipid-like molecules	Glycerophospholipids	Other Glycerophospholipids			52.5	72.8	M+H-H2O	C22H47O6P	-4.95715	1.28943	0.000681119	0.00420136	2.56713	5.92631	74931.1	12643.8	128140	80378.4	43584.3	42460.2	75332.3	79691.9	13254	8369.88	10830.5	11360	16629.5	15418.9
7.13_484.2555m/z	484.256	7.12607	neg	Mycalamide A	71498	Unclassified	Unclassified	Unclassified			38.7	0	M-H2O-H	C24H41NO10	0.65102	1.28937	0.00619509	0.0209678	3.55129	11.7232	77198.2	6585.09	50297.9	33835.3	20149	95276.3	144937	118693	7336.97	6602.06	4475.55	5831	12232.2	3032.76
1.12_362.0849m/z	362.085	1.11852	pos	5-Hydroxy-6-methoxyindole glucuronide	HMDB0010363	Organic oxygen compounds	Organooxygen compounds	Carbohydrates and carbohydrate conjugates	**	C03033	36.8	0	M+Na	C15H17NO8	0.795198	1.28898	0.000174032	0.00160678	-2.40255	0.189131	14319.5	75712.5	4104.89	7079.9	3353.02	55786.1	14065.3	1528.1	74543.8	69837.1	99094.9	88986.8	63037	58775.5
1.12_298.1753m/z	298.175	1.11852	pos	N-(4-aminobutyl)-3-(2,4-dihydroxy-5-methoxyphenyl)prop-2-enimidic acid	HMDB0139615	Phenylpropanoids and polyketides	Cinnamic acids and derivatives	Hydroxycinnamic acids and derivatives			37.3	0	M+NH4	C14H20N2O4	-2.97669	1.288	0.000554515	0.00366177	3.55181	11.7274	67993.6	5797.83	74542.7	80598.5	77701.8	93950.9	7779.43	73388	2118.95	7193.38	5460.43	9412.38	9044.44	1557.42
11.53_238.1927n	239.2	11.5349	pos	Centarol	67853	Unclassified	Unclassified	Unclassified			37.9	0	M+H-H2O, M+H	C15H26O2	-2.56917	1.28678	0.00392072	0.0149401	-2.39702	0.189856	16632.6	87606	13340.2	13154.7	18304.8	23629.3	10869.7	20496.7	58978.3	143340	68538.8	129001	20916.3	104862
6.89_479.3017m/z	479.302	6.88777	neg	22-deoxy-20,21-dihydroxyecdysone	LMST01010186	Lipids and lipid-like molecules	Sterol Lipids	Sterols			42	46.3	M-H	C27H44O7	0.504425	1.28668	0.00563068	0.0195193	1.67589	3.19517	103419	32367.4	107555	76323.2	50662.1	62510	151537	171927	33969.2	31339.8	34907.3	26454.6	37403.7	30129.6
5.02_330.2380m/z	330.238	5.02287	pos	Oseltamivir	HMDB0014343	Organic acids and derivatives	Carboxylic acids and derivatives	Amino acids, peptides, and analogues		C08092	41.6	16.1	M+NH4	C16H28N2O4	-2.43824	1.28497	0.0417121	0.0896266	2.02667	4.07462	121587	29840	51870.4	273725	168864	27191.4	157950	49920.5	39709.7	18387	21663.7	17011.8	40480.8	41787
5.94_331.1089m/z	331.109	5.94235	neg	Na-p-Hydroxycoumaroyltryptophan	HMDB0041370	Organic acids and derivatives	Carboxylic acids and derivatives	Amino acids, peptides, and analogues			38.8	6.51	M-H2O-H	C20H18N2O4	0.21656	1.2838	0.00376049	0.0144714	-0.533359	0.690944	146776	212429	158420	169123	193840	130374	83788.1	145113	209784	222753	228594	175909	230984	206547
8.68_286.2136n	269.21	8.67928	pos	9-hydroxy-16-oxo-hexadecanoic acid	LMFA01170059	Lipids and lipid-like molecules	Fatty Acyls	Fatty Acids and Conjugates			47.8	49.4	M+H, M+NH4, M+H-H2O	C16H30O4	-2.73966	1.28326	0.0255668	0.061564	1.57605	2.98152	122151	40969.4	41629.9	105218	98885.1	236039	64395.3	186738	50383.8	54009.4	35549.3	27131.4	55388.8	23353.6
5.14_381.1901m/z	381.19	5.14443	pos	3,4,5-trihydroxy-6-{[(2Z)-2-(phenylmethylidene)heptyl]oxy}oxane-2-carboxylic acid	HMDB0126521	Lipids and lipid-like molecules	Fatty Acyls	Fatty acyl glycosides			52	65.8	M+H	C20H28O7	-1.88673	1.28076	0.00317433	0.012866	-0.893913	0.538152	80355.7	149318	98739.3	102507	102025	76270.5	31221.6	71370.1	139047	195403	112421	161784	174997	112253
10.07_464.3505n	463.343	10.0694	neg	3alpha,7alpha,12alpha-Trihydroxy-24-methyl-5beta-Cholestan-26-oic acid	LMST04040002	Unclassified	Unclassified	Unclassified			48.2	53.1	M-H, M+FA-H	C28H48O5	0.771768	1.28063	0.000181554	0.00165037	2.40353	5.29097	74712.1	14120.7	52140.8	92548.8	81448.7	54937.2	113682	53515.7	19791.7	15335.6	12927.9	7385.84	15559.9	13723.2
4.60_355.1856m/z	355.186	4.59558	pos	Desmethylsufentanil	2523	Unclassified	Unclassified	Unclassified			37.2	0	M+H-H2O	C21H28N2O2S	4.80669	1.27631	3.71285e-05	0.000544652	-2.071	0.237995	18227.7	76588.8	17772.9	22723.4	20494.6	17641	16195.6	14539	60732.1	57979.5	78865.1	113367	80427.3	68161.8
10.70_494.3231m/z	494.323	10.6969	pos	PC(16:1(9Z)/0:0)	LMGP01050022	Lipids and lipid-like molecules	Glycerophospholipids	Glycerophosphocholines	**	C04230	52	70	M+H	C24H48NO7P	-1.95977	1.27571	0.00511554	0.0181569	-2.09918	0.233392	20160.1	86378.9	25687.2	37117.9	35774.1	5229.7	4411.52	12740.3	133070	108553	76653.3	16075.7	64794.5	119127
5.81_374.2430m/z	374.243	5.80952	pos	WIN I(S)	66419	Unclassified	Unclassified	Unclassified			38	0	M+NH4	C21H28N2O3	-2.40933	1.27541	3.33146e-05	0.000508499	3.02114	8.11809	64939.3	7999.33	68086.2	78755.3	74398	72070	25536.8	70789.5	8879.14	7435.49	7510.44	6547.02	9758.84	7865.08
7.29_413.3028m/z	413.303	7.28592	pos	1-O-(2R-hydroxy-nonadecyl)-sn-glycerol	LMGL01020065	Lipids and lipid-like molecules	Glycerolipids	Monoradylglycerols			38.8	0	M+K	C22H46O4	0.0281082	1.27477	0.00162728	0.00785251	1.88735	3.69954	88601.5	23949.3	95005.9	65679.9	61238.1	76143	73728.9	159813	29231.9	27209	26320.9	18939.4	23824.9	18169.8
1.44_213.1341m/z	213.134	1.4386	pos	alpha-[3-(Nitrosoamino)propyl]-3-pyridinemethanol	HMDB0062443	Organoheterocyclic compounds	Pyridines and derivatives	Unclassified	**	C19581	46.7	41.3	M+NH4	C9H13N3O2	-2.80163	1.27188	5.58851e-05	0.000716554	2.29367	4.90301	71709.7	14625.7	62664.8	77554.1	84910.9	89756	33761.4	81611	12894.8	14539.9	11807.1	19859.8	16155.2	12497.2
6.44_467.2647m/z	467.265	6.44178	neg	3alpha,6alpha,12alpha-Trihydroxy-7-oxo-5beta-cholan-24-oic Acid	LMST04010274	Unclassified	Unclassified	Unclassified			49.6	57.9	M+FA-H	C24H38O6	-0.701278	1.2718	0.042875	0.0915559	1.89732	3.7252	118958	31933.3	87100.1	52599.9	43782.7	77553.9	172040	280671	29244	20567.1	26927.4	42904.2	45857.4	26099.9
7.45_359.2208m/z	359.221	7.453	pos	CRASSIN ACETATE	43734	Unclassified	Unclassified	Unclassified			37.1	0	M+H-H2O	C22H32O5	-2.37688	1.27152	7.61049e-05	0.000892226	1.4514	2.73473	88252.1	32270.9	93658.3	104824	79252.5	116981	60736.6	74060.7	28639.5	35110.5	25388	36835.6	36682.6	30969.2
8.78_498.2900m/z	498.29	8.77743	neg	Taurochenodesoxycholic acid	HMDB0000951	Lipids and lipid-like molecules	Steroids and steroid derivatives	Bile acids, alcohols and derivatives	***	C05465	39.8	9.67	M-H	C26H45NO6S	0.976747	1.26929	0.00404848	0.0152937	2.95431	7.75059	75724.1	9770.1	86153.8	31231.5	62469.5	156484	56656.1	61349.2	5983.77	16984.2	13891.2	2960.33	9450.31	9350.79
4.74_327.1810m/z	327.181	4.74283	pos	6-Hydroxyondansetron	1651	Unclassified	Unclassified	Unclassified			38	0	M+NH4	C18H19N3O2	-1.82941	1.26815	1.16571e-07	1.78964e-05	-2.69564	0.154359	9516.9	61654.3	12327.2	11955.4	13328.9	8926.35	4185.2	6378.38	64920.8	66068.2	66189.9	46880	70902.8	54964.4
6.50_330.2187n	331.226	6.50255	pos	pregn-5-ene-3,20-dione-17-ol	HMDB0062522	Lipids and lipid-like molecules	Steroids and steroid derivatives	Pregnane steroids			49.3	60.6	M+H-H2O, M+H	C21H30O3	-2.30843	1.26782	0.000125967	0.00127221	2.48502	5.59843	69829.1	12473	47247.2	52606.7	47845.1	94682	95048.5	81544.9	15704.4	10756.7	13958.1	9375.87	13759.2	11283.6
10.70_326.2085n	349.198	10.6969	pos	2R-HpOTrE	LMFA02000031	Lipids and lipid-like molecules	Fatty Acyls	Octadecanoids			44.8	29.3	M+H, M+Na	C18H30O5	-2.66177	1.26732	0.00445188	0.0163742	-1.23067	0.426118	50534.1	118592	45357.5	51767.4	49513.7	92376	17686.4	46503.8	114128	161519	79584	69178.9	158948	128192
4.60_255.0332m/z	255.033	4.6002	neg	{[4-(2,6-dihydroxyphenyl)-2-methylbut-2-en-1-yl]oxy}sulfonic acid	HMDB0126242	Benzenoids	Phenols	Benzenediols			41.1	10.1	M-H2O-H	C11H14O6S	-0.174225	1.26701	0.000228722	0.00195943	9.40407	677.495	59368.8	87.6298	73083.3	80378.9	85123.7	57895.6	17023.6	42707.4	3.75587	251.674	0.459079	123.564	146.325	1.03932e-06
12.05_396.2184m/z	396.218	12.0525	pos	ETHAVERINE	44288	Unclassified	Unclassified	Unclassified			37.4	0	M+H	C24H29NO4	3.5868	1.26669	0.00396168	0.0150363	-1.1089	0.463646	55356.4	119394	15772.4	32985.5	45206.4	50466.7	88896.1	98811.5	130614	104132	154135	78869.4	109879	138732
7.45_327.2309m/z	327.231	7.453	pos	21-HDHA	LMFA04000060	Lipids and lipid-like molecules	Fatty Acyls	Docosanoids			46.5	72.5	M+H-H2O	C22H32O3	-2.89417	1.26527	0.00565721	0.0195719	2.7788	6.86279	80404.2	11716	66791.3	78194.1	41180.9	53106.1	68656.4	174496	13477.4	12484.1	7729.52	12803.3	15101.5	8699.91
12.05_226.1927n	227.2	12.0525	pos	7Z-tetradecenoic acid	34914	Lipids and lipid-like molecules	Fatty Acyls	Fatty acids and conjugates			50.3	60.1	M+H-H2O, M+H	C14H26O2	-2.50896	1.26445	0.00531154	0.0187038	-1.50038	0.353459	35174.3	99514.5	14357.7	22760.1	33032.7	32408.8	57946.9	50539.6	138332	114751	145158	37991.3	70646.7	90208.3
5.63_381.1921m/z	381.192	5.63422	neg	12-Oxo-20-trihydroxy-leukotriene B4	LMFA03020050	Lipids and lipid-like molecules	Fatty Acyls	Eicosanoids			50	55.6	M-H	C20H30O7	0.626398	1.26409	0.0113581	0.0331094	-0.549348	0.683329	157758	230867	188071	197519	193533	143814	84704.5	138908	218670	279072	193879	218756	276184	198642
4.58_451.1250m/z	451.125	4.58473	neg	Afzelechin 7-apioside	HMDB0030824	Phenylpropanoids and polyketides	Flavonoids	Flavans			55.2	79.3	M+FA-H	C20H22O9	0.936518	1.26364	1.14167e-06	6.02302e-05	-4.04105	0.0607465	3400.17	55973	3060.04	172.876	16363.6	231.501	402.394	170.535	66643.2	63938.5	51807.6	46116.2	65091.6	42241.1
2.53_189.0997n	190.107	2.5287	pos	(2S)-2-{[1-(R)-Carboxyethyl]amino}pentanoate	66366	Unclassified	Unclassified	Unclassified			52.7	68.4	M+H-H2O, M+H	C8H15NO4	-2.05076	1.26233	1.36627e-05	0.000285412	-1.37124	0.386558	34547.8	89373	30088.9	45040.3	26306	26124.6	53948.1	25779.2	94852.6	69489.3	88609.2	85186.4	91810.8	106290
5.56_368.2200n	367.213	5.55525	neg	Thromboxane B3	LMFA03030016	Lipids and lipid-like molecules	Fatty Acyls	Eicosanoids			42.6	26.1	M-H2O-H, M-H	C20H32O6	0.26484	1.26218	0.000718294	0.0043639	1.934	3.82112	83126.1	21754.4	87074.2	77181.9	70711.5	56662.9	65579.5	141546	20843.5	24674.1	16901.5	15814.4	35126.7	17166.1
10.83_357.0612m/z	357.061	10.8346	pos	Xerocomic acid	86285	Benzenoids	Phenols	Benzenediols			37.6	0	M+H	C18H12O8	1.93067	1.26136	0.00297969	0.0122758	3.63152	12.3936	70772.8	5710.45	40666.6	47875.4	27003.1	68431.5	113783	126877	5324.57	7826.21	6283.52	2954.05	4572.33	7302.02
0.77_150.0789n	168.113	0.768833	pos	3-methyl Benzamideoxime	45442	Unclassified	Unclassified	Unclassified			38.4	0	M+NH4, M+Na	C8H10N2O	-2.68521	1.25949	0.00124089	0.00643533	3.33992	10.1255	68836.4	6798.34	27046.6	53053	87511.5	114957	90395.8	40054.3	5048.57	2515.42	5503.84	13662.9	8363.19	5696.08
1.83_379.1070m/z	379.107	1.83	neg	Glutathione episulfonium ion	HMDB0060479	Organic acids and derivatives	Carboxylic acids and derivatives	Amino acids, peptides, and analogues	**	C14874	51	64.5	M+FA-H	C12H20N3O6S+	4.40995	1.25942	4.18554e-05	0.000589266	-2.10703	0.232124	16788.9	72327.1	25098.3	24379.5	22637.9	12768	3964.81	11884.5	67059.6	77895.8	67620	60692.1	105168	55526.9
7.61_517.3268m/z	517.327	7.60515	pos	PA(22:0/0:0)	LMGP10050031	Lipids and lipid-like molecules	Glycerophospholipids	Glycerophosphates			36.9	0	M+Na	C25H51O7P	0.778871	1.2582	2.40041e-05	0.000408987	2.42284	5.36226	66746.2	12447.4	83039.9	72432.6	62176.1	82596.3	34831.5	65400.6	11942.6	8478.47	15066.6	12077.2	16124.4	10995.2
6.92_442.3151m/z	442.315	6.91737	pos	3alpha,4beta,7alpha,12alpha-Tetrahydroxy-5beta-cholan-24-oic Acid	LMST04010116	Unclassified	Unclassified	Unclassified			40.7	26.5	M+NH4	C24H40O6	-2.74911	1.2573	0.0442634	0.0939041	2.71367	6.55986	100744	15357.7	40234.1	19313.8	19814	107297	186208	231598	16669.2	12096.7	17895.9	12754.7	18813.1	13916.2
6.10_161.0838n	144.081	6.0977	pos	3-[(5-Methyl-2-furanyl)methyl]-1H-pyrrole	HMDB0040042	Organoheterocyclic compounds	Pyrroles	Substituted pyrroles			49.6	52.6	M+H-H2O, M+K	C10H11NO	-1.69643	1.25512	0.00129519	0.00661522	-2.00873	0.248492	20021.8	80573.2	8659.2	10884.2	11291.5	12142.6	37298.2	39855	104468	62146.1	75523.6	56192.8	55329.9	129779
8.74_413.3041m/z	413.304	8.7424	pos	25-Hydroxyvitamin D3-26,23-lactol	HMDB0060127	Lipids and lipid-like molecules	Steroids and steroid derivatives	Vitamin D and derivatives			52.7	78.1	M+H-H2O	C27H42O4	-2.08703	1.2517	0.00685157	0.0226223	3.3742	10.369	74943.4	7227.66	74251	41588.4	22300.6	68682	78460.9	164378	8625.59	5918.13	9339.06	4744.22	7898.11	6840.88
7.49_336.2524m/z	336.252	7.48673	pos	Yucalexin P17	HMDB0036752	Lipids and lipid-like molecules	Prenol lipids	Diterpenoids			49.6	56	M+NH4	C20H30O3	-2.9926	1.25118	3.41004e-05	0.000516418	3.16656	8.97905	61355	6833.13	48757.4	80567.9	66567.2	83499.5	35608.5	53129.5	7608.6	7416.9	7007.88	4398.17	6977.77	7589.43
7.38_543.2637m/z	543.264	7.3831	neg	AG-041R	45216	Unclassified	Unclassified	Unclassified			36.8	0	M-H	C31H36N4O5	4.37798	1.25112	0.016023	0.0431042	2.88327	7.37822	86294.1	11695.8	86146.6	45866.2	44218.3	56395.6	74648.9	210489	13928.6	8525.94	16512.2	6668.92	15698.7	8840.39
11.95_342.2630m/z	342.263	11.9541	pos	avocadenyne acetate	LMFA05000714	Lipids and lipid-like molecules	Fatty Acyls	Fatty alcohols			44.7	31.9	M+NH4	C19H32O4	-2.68006	1.25034	0.00282291	0.0117771	-3.11775	0.115203	8281.48	71886.1	17330.3	6100.65	16053.7	7245.25	1584.09	1374.91	102130	126978	65887.1	68353.3	14642.3	53325.3
1.78_262.0391m/z	262.039	1.77863	neg	Tyramine-O-sulfate	HMDB0006409	Organic acids and derivatives	Organic sulfuric acids and derivatives	Arylsulfates			45.9	37	M+FA-H	C8H11NO4S	0.268073	1.24916	1.70325e-06	7.51085e-05	-1.50536	0.352243	28156	79933.6	33446	34764.9	32456.1	24082.7	16066.5	28120.2	79866.1	82216.9	85127.3	69168	95927.2	67296
1.27_202.0714m/z	202.071	1.2708	neg	beta-N-Acetylglucosamine	HMDB0000803	Organic oxygen compounds	Organooxygen compounds	Carbohydrates and carbohydrate conjugates		C03878	45.9	36.8	M-H2O-H	C8H15NO6	-3.2915	1.2475	1.87881e-05	0.000351529	-1.05284	0.482018	49598.6	102898	56061.9	62155.1	38028.3	44470.3	53292.3	43583.3	106959	90070.5	112915	79752.5	116712	110977
6.00_530.2522m/z	530.252	6.00365	pos	Epothilone B	LMPK04000041	Lipids and lipid-like molecules	Polyketides	Macrolides and lactone polyketides		C12154	45.8	48.9	M+Na	C27H41NO6S	-4.97343	1.24693	4.58813e-06	0.000141027	5.50299	45.3487	54287.6	1197.11	66290.6	57837.8	72464.8	52681.9	32711.9	43738.4	853.782	1012.45	2111.43	671.069	1753.1	780.855
10.68_468.3456n	449.328	10.6763	neg	(25S)-5alpha-cholestan-3beta,6alpha,8,15beta,16beta,26-hexol	LMST01010340	Unclassified	Unclassified	Unclassified			47.2	46.6	M-H2O-H, M-H	C27H48O6	1.02763	1.24582	3.38267e-06	0.000115472	2.88998	7.4126	60156.1	8115.39	70704.4	60281.7	43922.6	49889.4	80926.9	55211.3	7611.27	7113.68	9348.54	4813.77	8675.68	11129.4
7.28_465.3221m/z	465.322	7.2798	neg	3α,6α,7α,12α-Tetrahydroxy-5β-cholestan-26-oic acid	43081	Unclassified	Unclassified	Unclassified			37.8	0	M-H	C27H46O6	-0.0891545	1.24487	0.00502292	0.0179202	2.97674	7.87206	75808.8	9630.11	81666	54215.3	34786.1	34453.8	97380.8	152351	9137.24	8952.13	11467	6771.04	14396.8	7056.4
5.57_331.2260m/z	331.226	5.56992	pos	Turricolol E	68619	Unclassified	Unclassified	Unclassified			37.2	0	M+H	C21H30O3	-2.37509	1.24387	0.000967489	0.00538664	2.59236	6.03086	71670.9	11884	40642.6	47061.1	46092.5	81248.1	103500	111482	11247.8	9545.24	11412.2	7937.76	22206.8	8954.4
10.83_392.3151m/z	392.315	10.8346	pos	6-Oxo-5β-cholan-24-oic Acid	42718	Unclassified	Unclassified	Unclassified			36	0	M+NH4	C24H38O3	-2.2391	1.24342	0.000950701	0.00532745	3.19369	9.14947	66529.6	7271.42	46102.5	46986.5	30732.5	70879.4	113568	90909.1	8105.32	8658.68	7445.48	4074.56	4842.63	10501.8
6.67_193.0863m/z	193.086	6.66547	neg	(R)-3-Hydroxy-5-phenylpentanoic acid	HMDB0031517	Organic acids and derivatives	Hydroxy acids and derivatives	Medium-chain hydroxy acids and derivatives			48.4	48.5	M-H	C11H14O3	-3.89812	1.24314	0.00319414	0.0129262	4.9396	30.6879	65103.8	2121.49	22756	42948.5	34724.1	95053.8	127565	67575.5	2446.73	2516.75	1315.84	1123.86	2577.23	2748.5
3.63_187.1437m/z	187.144	3.6274	pos	3-[(3-Methylbutyl)nitrosoamino]-2-butanone	HMDB0033553	Organic nitrogen compounds	Organonitrogen compounds	Organic nitroso compounds			42.9	27.5	M+H	C9H18N2O2	-2.12915	1.24251	0.00913397	0.0280932	-3.96761	0.0639191	4714.44	73756.4	8114.79	3463.78	3429	5749.62	2368.92	5160.56	41501.2	174848	45849.6	44750.1	87755.9	47833.6
5.45_332.2346n	315.231	5.45252	pos	17,20-dihydroxypregn-4-en-3-one	LMST02030151	Lipids and lipid-like molecules	Sterol Lipids	Steroids			45.1	36.1	M+H-H2O, M+H	C21H32O3	-1.60952	1.24214	0.00118246	0.00622124	3.58456	11.9967	66486.7	5542.09	44897.5	32291.2	65110.2	84757	48533.4	123331	8262.72	3396.6	9080.37	3919.4	3422.48	5170.96
7.24_252.1356n	253.143	7.23575	pos	3alpha-Hydroxyoreadone	HMDB0036047	Organoheterocyclic compounds	Naphthofurans	Unclassified			50.2	58.9	M+H-H2O, M+H	C14H20O4	-2.20358	1.24171	0.0125705	0.0357909	2.27341	4.83463	88374.6	18279.5	42539.8	55774.2	50757.2	105766	192970	82440.7	14965.1	17712.5	15591	21077.7	27672.6	12658.1
11.54_333.2201m/z	333.22	11.5413	neg	9-chloro-10-hydroxy-octadecanoic acid	LMFA01090055	Lipids and lipid-like molecules	Fatty Acyls	Fatty Acids and Conjugates			42.8	41.7	M-H	C18H35ClO3	-0.216528	1.24161	0.00601653	0.0205309	-3.98048	0.0633512	4601.01	72627	955.678	2046.83	8133.8	9492.3	144.292	6833.15	36900.7	124646	55951.9	112398	3802.34	102062
5.96_167.0943n	150.091	5.95715	pos	2,5-Dihydrophenylalanine	66879	Unclassified	Unclassified	Unclassified			45.4	33	M+H-H2O, M+H	C9H13NO2	-2.06999	1.24123	4.0226e-06	0.000130211	-2.33702	0.197918	12712.7	64232	10522.3	18452.2	11209.2	7440.93	17847.6	10803.9	72248.7	64031.3	60609	43941.5	83690.9	60871
8.14_386.2447n	387.252	8.14317	pos	6α-Hydroxy-3-oxochola-1,4-dien-24-oic Acid	42866	Unclassified	Unclassified	Unclassified			51.2	65.4	M+H-H2O, M+H	C24H34O4	-2.566	1.23958	0.00397142	0.0150653	2.60097	6.06694	76167.3	12554.5	58079.4	45879.3	27124.5	73735.9	133605	118579	12133.7	12310.1	13550.1	10840.9	15599.1	10893.1
10.13_425.3037m/z	425.304	10.1263	pos	1-Octadecyl Lysophosphatidic Acid	45219	Unclassified	Unclassified	Unclassified			38.4	0	M+H	C21H45O6P	2.37703	1.23952	1.3339e-07	1.90662e-05	2.58902	6.01689	60959	10131.3	68521	66550.8	69193.5	52954.4	61767.7	46766.8	11432.1	8511.69	10352.4	5770.27	12672.2	12049.3
5.57_431.1747m/z	431.175	5.56998	neg	2-trans,6-cis,10-trans-geranylgeranyl diphosphate	LMPR0104010013	Lipids and lipid-like molecules	Prenol lipids	Isoprenoids			37.4	0	M-H2O-H	C20H36O7P2	-2.31582	1.23797	3.43847e-05	0.000518865	2.00185	4.00513	71435.4	17836	61552.2	59958.5	63680.8	85879.6	56805	100736	15323.4	14350.4	19473.2	13035.8	28335.5	16497.5
7.57_613.3579m/z	613.358	7.57135	pos	Goshonoside F7	93086	Lipids and lipid-like molecules	Prenol lipids	Terpene glycosides			38.1	0	M+H-H2O	C32H54O12	-0.575769	1.23572	0.00565008	0.0195574	2.34054	5.06492	80651.8	15923.6	47664.5	49288.6	31381.1	96907.1	133947	124722	11807.1	10603	10672	6278.74	38224.9	17955.9
8.24_373.0413m/z	373.041	8.24075	pos	3-Iodothyronamine	HMDB0060524	Benzenoids	Benzene and substituted derivatives	Diphenylethers			38.9	0	M+NH4	C14H14INO2	1.46495	1.23491	0.00618143	0.020946	5.6685	50.8614	67481.9	1326.78	39009	10166.9	38593.5	75664.7	107913	133544	1559.95	649.031	3355.83	1897.15	147.02	351.696
7.15_714.4331m/z	714.433	7.15162	pos	Spirolide A	HMDB0039434	Organoheterocyclic compounds	Azepines	Unclassified			44.4	41.1	M+Na	C42H61NO7	-1.28284	1.23428	0.00048458	0.00332794	10.1585	1142.9	58451.6	51.1434	50783.5	86764.9	95041.5	54144.5	18545.7	45429.5	1.03932e-06	306.86	1.03932e-06	1.03932e-06	1.03932e-06	1.03932e-06
8.47_482.3294m/z	482.329	8.46637	pos	7-Dehydrocholesterol-3-sulfate ester	LMST03010067	Lipids and lipid-like molecules	Sterol Lipids	Secosteroids			38.1	0	M+NH4	C27H44O4S	-1.07978	1.23285	0.0484316	0.100486	2.93697	7.65801	96935.1	12658	80878.6	23854.4	6286.85	52570.7	208380	209640	28443.1	8260.22	37164.3	494.839	674.003	911.525
8.63_835.5349m/z	835.535	8.62805	neg	PI(16:0/18:1(9Z))	HMDB0009783	Lipids and lipid-like molecules	Glycerophospholipids	Glycerophosphoinositols			37.3	0	M-H	C43H81O13P	0.883978	1.23163	0.0410131	0.0885311	36.1607	7.68185e+10	79839.3	1.03932e-06	12541.9	1.03932e-06	15019.1	132420	205438	113617	1.03932e-06	1.03932e-06	1.03932e-06	1.03932e-06	1.03932e-06	1.03932e-06
5.16_257.0914m/z	257.091	5.15893	pos	Marcanine A	HMDB0033757	Organoheterocyclic compounds	Quinolines and derivatives	Benzoquinolines			38.9	0.168	M+NH4	C14H9NO3	-2.76878	1.22886	2.97998e-05	0.000475616	-8.22037	0.00335292	172.433	51427.7	154.217	87.6496	276.486	312.192	196.145	7.90614	66665.9	46448.5	71896	30240.5	33308	60007.1
5.94_353.0986m/z	353.099	5.94313	pos	3,2'-Dihydroxy-4,4',6'-trimethoxychalcone	LMPK12120327	Unclassified	Unclassified	Unclassified			39.1	0	M+Na	C18H18O6	-3.02926	1.22875	0.000129739	0.00129604	-1.11175	0.462731	45253.2	97795.8	31449.6	44359.9	53043.8	35499.6	50946.5	56219.7	110879	119592	95462	64061.8	98474.5	98305.9
1.14_182.0450m/z	182.045	1.13592	neg	3-Hydroxy-4-hydroxymethyl-2-methylpyridine-5-carboxylate	63862	Unclassified	Unclassified	Unclassified			38.2	0	M-H	C8H9NO4	-4.91807	1.22452	1.0056e-05	0.000232739	-1.8512	0.277162	19735.3	71205	22019.9	22205	25015.4	20337.1	10457.9	18376.8	60897.4	92621.6	58257.4	65056	86778.6	63619.2
11.11_409.2243n	410.232	11.1111	pos	Acidissiminol epoxide	95258	Benzenoids	Benzene and substituted derivatives	Benzoic acids and derivatives			50.2	60.5	M+H, M+Na	C25H31NO4	-2.48626	1.22449	1.93169e-05	0.000355972	4.35001	20.3931	54390.5	2667.11	35140.7	54404.5	61437.9	81873.3	53944.3	39542.3	1810.64	4595.37	1905.18	2436.91	1216.21	4038.33
7.32_423.2735m/z	423.274	7.31957	pos	3α,7α,12β-Trihydroxy-11-oxo-5β-cholan-24-oic Acid	42959	Unclassified	Unclassified	Unclassified			51	60	M+H	C24H38O6	-1.45616	1.22417	0.0255902	0.0615998	3.23627	9.42353	83973.4	8911.04	47092.7	32263.1	28792.8	75188.6	106464	214040	8202.38	7368.89	9808.64	7681.17	14280.1	6125.03
4.55_289.1179m/z	289.118	4.54875	pos	3-Carboxy-2,3,4,9-tetrahydro-1H-pyrido[3,4-b]indole-1-propanoic acid	90269	Alkaloids and derivatives	Harmala alkaloids	Unclassified			50.4	56.7	M+H	C15H16N2O4	-1.48409	1.2235	0.00910516	0.0280313	-3.14111	0.113353	8094.6	71410.6	5688.31	8171.42	7417.93	6798.13	14883.7	5608.17	39870.2	74390.3	164090	33182.9	50814.2	66115.9
9.63_315.2310m/z	315.231	9.63385	pos	17beta-Hydroxy-2alpha,17-dimethyl-4,9(11)-androstadien-3-one	70815	Unclassified	Unclassified	Unclassified			52.4	70.9	M+H	C21H30O2	-2.76831	1.22338	0.00551168	0.0192292	3.18018	9.06422	71186.8	7853.6	22460.4	55920	51753.4	138597	48027.6	110363	10359.4	6381.34	8528.06	5962.41	1499.55	14390.9
7.83_462.2843m/z	462.284	7.83498	pos	17-phenyl trinor Prostaglandin F2α serinol amide	44883	Unclassified	Unclassified	Unclassified			41.5	13.8	M+H	C26H39NO6	-1.52662	1.22169	0.00351927	0.0138218	5.07961	33.8154	64308	1901.73	42049.3	19444.2	42694.5	68354.5	78971.7	134334	2677.76	1525.88	3357.95	303.043	1417.66	2128.1
10.76_412.2967n	413.304	10.7599	pos	(9E)-Valenciaxanthin	HMDB0036848	Lipids and lipid-like molecules	Prenol lipids	Sesterterpenoids			36.9	0	M+H-H2O, M+H	C27H40O3	-2.47097	1.22168	1.75997e-05	0.0003373	1.75759	3.38133	71968.5	21284.1	68492.1	80988.8	53778	93477.8	79528.5	55545.5	25851.5	26124.6	20678.8	13496.6	20091.8	21461
9.71_357.0599m/z	357.06	9.70698	pos	2-Hydroxy-1,3-dimethoxy-8,9-methylenedioxycoumestan	LMPK12090048	Unclassified	Unclassified	Unclassified			38.7	0	M+H	C18H12O8	-1.55658	1.22106	0.00129942	0.00663135	4.47063	22.1715	59786.2	2696.54	76428.3	74246.9	5846.91	36595.7	82926.3	82673.5	4067.22	1199.65	2020.87	678.981	2432.81	5779.72
10.18_459.3461m/z	459.346	10.1837	pos	5alpha-Cholestane-3alpha,7alpha,12alpha,26-tetrol	LMST04030008	Unclassified	Unclassified	Unclassified			52.1	74.3	M+Na	C27H48O4	3.61493	1.22096	0.0152236	0.0414303	0.526661	1.44059	238565	165602	185285	210217	222607	204828	293483	314973	209432	173851	157706	123374	186619	142633
2.66_335.1229m/z	335.123	2.65912	pos	Cappariloside A	HMDB0034937	Organic oxygen compounds	Organooxygen compounds	Carbohydrates and carbohydrate conjugates			51.9	74.4	M+H	C16H18N2O6	-2.53108	1.22089	0.0239722	0.0586638	-4.93407	0.0327112	2350.89	71868.2	2727.86	1600.7	2594.63	2154.06	3224.33	1803.77	53268.6	37477.9	194999	26120.1	86461.4	32882.1
1.27_382.0992m/z	382.099	1.2708	neg	(S)-malyl N-acetyl-alpha-D-glucosaminide	LMFA13010059	Lipids and lipid-like molecules	Fatty Acyls	Fatty acyl glycosides			39.4	0	M+FA-H	C12H19NO10	0.314457	1.21617	0.000941806	0.00529396	-1.18851	0.438756	44213.5	100770	49155.2	56171.6	14116.9	37537.8	64942.4	43357.4	117758	74459.9	115945	65023.3	115708	115726
6.10_314.1590m/z	314.159	6.0977	pos	Deoxynivalenol	HMDB0036156	Lipids and lipid-like molecules	Prenol lipids	Sesquiterpenoids		C09747	47.8	47.8	M+NH4	C15H20O6	-2.75478	1.21408	0.00525297	0.0185313	3.02002	8.11178	72305.2	8913.6	42976.9	69578.1	38374.6	33303.8	135512	114086	6671.25	6787.67	4792.43	2595.6	23379.6	9255.05
7.66_294.1461n	277.143	7.6559	pos	Tocopheronic acid	HMDB0030555	Lipids and lipid-like molecules	Prenol lipids	Sesquiterpenoids			51.8	65.4	M+H-H2O, M+H	C16H22O5	-2.07612	1.21404	0.0115131	0.0334365	1.64455	3.12651	99965.7	31973.6	53504.7	47515.1	71959.5	97679.1	175190	153946	21789.4	29300.2	43437.9	35582.5	27064.9	34666.4
10.79_680.3026m/z	680.303	10.7943	neg	PKOHA-PS	LMGP20040010	Lipids and lipid-like molecules	Glycerophospholipids	Oxidized glycerophospholipids			36.9	0	M+FA-H	C29H50NO12P	-4.22407	1.21374	0.00410673	0.0154414	2.08349	4.23831	83015.8	19587	44067.9	126694	122811	82959	26305.5	95258	11691.7	26195.3	10657.4	11020.9	30615.1	27341.6
5.04_354.1442m/z	354.144	5.03772	pos	Alitame	HMDB0037324	Organic acids and derivatives	Carboxylic acids and derivatives	Amino acids, peptides, and analogues			41.7	23.7	M+Na	C14H25N3O4S	-4.96472	1.2136	0.00174546	0.00824456	-0.838586	0.559191	73176.8	130862	85976.5	83184.8	86042.2	74456.9	32197.6	77202.9	124949	174289	122259	97608.5	146148	119918
9.41_429.2990m/z	429.299	9.40835	pos	MG(0:0/22:4(7Z,10Z,13Z,16Z)/0:0)	62337	Lipids and lipid-like molecules	Glycerolipids	Monoradylglycerols			37	0	M+Na	C25H42O4	3.63986	1.2131	0.000111123	0.00115761	2.06594	4.18707	69271.4	16544.1	73513.7	56862.9	42795.3	59045.9	82110.7	101300	18834.5	15553	20658.8	11329.7	15901.5	16987.2
6.80_499.3283m/z	499.328	6.80208	neg	Frangulanine	HMDB0030199	Organic acids and derivatives	Carboxylic acids and derivatives	Amino acids, peptides, and analogues		C10003	40.4	13.5	M-H	C28H44N4O4	-1.42856	1.21138	0.00310421	0.0126505	0.968477	1.95677	125368	64068.5	107130	173448	104114	85771.7	163511	118230	91743.8	68886.8	64554.2	41983.6	61511.9	55730.5
8.16_314.2240n	315.231	8.16025	pos	7-Dehydropregnenolone	HMDB0013121	Lipids and lipid-like molecules	Steroids and steroid derivatives	Oxosteroids			48.6	52.2	M+H-H2O, M+H	C21H30O2	-1.78994	1.21048	0.0249489	0.0604575	5.54893	46.8159	73489.7	1569.76	14882.8	16530.9	30807.7	123376	180049	75291.1	2431.61	1118.51	1299.06	803.999	2232.26	1533.12
10.71_495.3333m/z	495.333	10.7106	neg	3alpha,7alpha,24-Trihydroxy-5beta-cholestan-26-oic acid	LMST04030062	Unclassified	Unclassified	Unclassified			41.3	19.7	M+FA-H	C27H46O5	1.18962	1.20831	6.16639e-06	0.000167689	1.53766	2.90324	74847.1	25780.5	79638.2	83992.5	50064	81209.7	78497.7	75680.5	28074.8	19001.2	33205.2	17170.4	27401.8	29829.8
6.37_643.3356m/z	643.336	6.37345	neg	Butyl 3'-O-butanoyl-4,6,4'-tri-O-(2-methylpropanoyl)-neohesperidoside	LMSL05000006	Unclassified	Unclassified	Unclassified			36.1	0	M-H2O-H	C32H54O14	3.15584	1.20826	0.0194679	0.0500071	6.04845	66.1856	71726.8	1083.72	34132.1	47626.5	27718.5	38196.6	189340	93346.6	833.21	1.03932e-06	1.03932e-06	1.03932e-06	5455.45	213.676
7.78_405.2626m/z	405.263	7.78442	pos	3α,12α-Dihydroxy-6-oxo-5β-chol-7-en-24-oic Acid	42981	Unclassified	Unclassified	Unclassified			52.8	73.7	M+H	C24H36O5	-2.30009	1.20776	0.00946791	0.0288663	2.52206	5.74402	78021.7	13583.1	39458.3	46597.5	23137.5	96853.1	112876	149208	16047	9680.78	12416.4	13121.7	16223	14009.8
8.42_458.3385n	441.335	8.42038	pos	(3beta,17alpha,23S)-17,23-Epoxy-3,29-dihydroxy-27-norlanost-8-en-24-one	HMDB0035142	Lipids and lipid-like molecules	Prenol lipids	Triterpenoids			53.8	82.2	M+H-H2O, M+H	C29H46O4	-2.46805	1.20561	0.0130974	0.0369324	0.469672	1.38479	253742	183235	214648	251287	253520	202126	344199	256673	207541	171964	183876	135406	215683	184938
7.74_458.3387n	441.335	7.73763	pos	Stoloniferone J	LMST01060014	Lipids and lipid-like molecules	Sterol Lipids	Sterols			51.1	70	M+H-H2O, M+H	C29H46O4	-2.0712	1.20353	0.0184043	0.0479157	1.52609	2.88005	111304	38646.4	36692.8	108733	121592	61146.2	217247	122410	46329.6	26244.2	49993.3	27815.4	43494.5	38001.6
8.97_335.1380m/z	335.138	8.9679	pos	Moschamine	HMDB0032759	Organoheterocyclic compounds	Indoles and derivatives	Tryptamines and derivatives			40.6	11.1	M+H-H2O	C20H20N2O4	-2.75285	1.20245	0.00368624	0.0142689	-11.3645	0.000379266	22.1126	58303.6	14.1925	50.4888	42.6204	1.03932e-06	1.03932e-06	25.3737	99532	82466.9	92577.8	35213.7	8574.52	31456.4
8.24_319.2412m/z	319.241	8.24075	pos	Xylene	87697	Unclassified	Unclassified	Unclassified			36.9	0	M+H	C24H30	-2.53484	1.20196	0.00910449	0.0280313	5.82662	56.7529	65483.3	1153.83	34350	9095.8	29501	84866.8	98880.2	136206	1423.62	1148.17	2379.62	1559.78	111.401	300.401
7.64_457.2322m/z	457.232	7.63927	pos	LysoPA(18:2(9Z,12Z)/0:0)	HMDB0007856	Lipids and lipid-like molecules	Glycerophospholipids	Glycerophosphates			37.9	0	M+Na	C21H39O7P	-0.906041	1.20179	0.0195198	0.0501042	5.09272	34.1241	70675	2071.11	9755.03	35559.1	8319.05	100443	146601	123373	1047.39	1121.16	183.589	179.793	7247.67	2647.08
5.91_347.2077m/z	347.208	5.91082	neg	10-hydroxy-hexadecan-1,16-dioic acid	74928	Lipids and lipid-like molecules	Fatty Acyls	Fatty Acids and Conjugates			38.3	0	M+FA-H	C16H30O5	0.688551	1.20062	1.59684e-07	2.02331e-05	2.55276	5.86758	57249.4	9756.92	56784.5	47012.5	66636.5	68088.7	48292.6	56681.9	8755.56	9324.12	7584.96	9925.23	13760.5	9191.09
7.10_426.3121n	427.32	7.10225	pos	13'-Hydroxy-gamma-tocotrienol	HMDB0012562	Lipids and lipid-like molecules	Prenol lipids	Quinone and hydroquinone lipids			51.6	68.7	M+H-H2O, M+H	C28H42O3	-3.07304	1.20019	0.00624932	0.0211021	-1.35467	0.391025	38642.7	98824.1	41377.5	29492.5	45552.5	12948.7	45085.3	57399.8	141962	50088.6	99948.2	61024.9	146308	93613.1
9.46_360.2735m/z	360.273	9.45838	pos	3-hydroxydodecanoylcarnitine	LMFA07070039	Lipids and lipid-like molecules	Fatty Acyls	Fatty esters			38.6	0	M+H	C19H37NO5	-2.71878	1.2001	0.00841978	0.0264747	-1.00049	0.499831	66323.6	132692	114071	43133.2	85942.3	88684.4	32772.8	33338.3	118050	171168	114065	180094	86845.1	125931
6.08_415.1799m/z	415.18	6.08455	neg	17β-Hydroxy-5α-androstan-3-one sulfate	3565	Unclassified	Unclassified	Unclassified			37.6	0	M+FA-H	C19H30O5S	0.812988	1.19551	0.000185718	0.00168189	3.0964	8.55284	57948	6775.3	48434.5	41840.4	34331	88291.6	54032.2	80758.3	6248.18	6720.64	9805.83	5677.91	7148.78	5050.43
10.11_293.2468m/z	293.247	10.1123	pos	γ-Linolenic Acid methyl ester	44938	Unclassified	Unclassified	Unclassified			38.2	0	M+H	C19H32O2	-2.57691	1.19517	0.00123893	0.00643036	-1.60704	0.328272	26341.2	80242.1	16440.1	52847.6	64322.7	17881.3	2364.52	4191.22	80949.3	90232	75853.3	54367.8	85304	94746.2
7.20_284.1050n	329.104	7.1951	neg	Comptonin	LMPK12140188	Lipids and lipid-like molecules	Polyketides	Flavonoids			48.2	45.2	M-H, M+FA-H	C17H16O4	0.489642	1.19469	0.00059271	0.00382179	-1.24927	0.420661	39736.4	94461.8	44344.5	18760.2	32324.8	48700.7	42132.3	52155.6	81390.2	91778.5	94212.7	95476.5	138310	65603
11.31_324.2291n	347.218	11.3107	pos	methyl-10-hydroperoxy-8E,12Z,15Z-octadecatrienoate	LMFA01040038	Lipids and lipid-like molecules	Fatty Acyls	Fatty Acids and Conjugates			43.4	26.3	M+NH4, M+Na	C19H32O4	-2.89641	1.19465	0.0401042	0.0871006	-1.07682	0.474072	72420.4	152762	137609	48000.1	88745.4	119321	17931.2	22915.3	168349	210660	112118	220829	42600	162018
10.79_407.1168m/z	407.117	10.7943	neg	[(5-oxo-1,7-diphenylheptan-2-yl)oxy]sulfonic acid	HMDB0134656	Phenylpropanoids and polyketides	Diarylheptanoids	Linear diarylheptanoids			47.7	43.8	M+FA-H	C19H22O5S	-0.592952	1.19371	0.00921107	0.0282767	1.32618	2.50738	109353	43612.6	58430.8	162226	157056	107494	47885.8	123029	33133.3	54736.5	29785.9	31856.4	53246.7	58916.8
12.05_441.2406m/z	441.241	12.0525	pos	1-arachidonoyl-2-hydroxy-sn-glycero-3-phosphate	265064	Unclassified	Unclassified	Unclassified			39.1	0	M+H-H2O	C23H39O7P	1.26886	1.19308	0.00131405	0.00669037	-1.24787	0.421069	39017.5	92663	14470.2	23709.2	34734.2	39335.9	58844	63011.3	123653	89223.9	109331	58589.9	78863.8	96317.2
7.75_315.2312m/z	315.231	7.75317	pos	Tetrahydrocannabinol	HMDB0014613	Organoheterocyclic compounds	Benzopyrans	1-benzopyrans	**	C06972	38.1	0	M+H	C21H30O2	-2.14447	1.19145	0.0244883	0.0596202	2.60098	6.067	82709.4	13632.7	48709	43184.4	31225.8	117089	197527	58521.1	15054.8	10634.5	13880.1	6362.92	21736	14127.8
11.65_509.3490n	510.356	11.652	pos	1-heptadecanoyl-sn-glycero-3-phosphocholine	24068	Unclassified	Unclassified	Unclassified			51	61.2	M+H, M+Na	C25H52NO7P	1.63817	1.19034	0.0172179	0.0455543	-1.69703	0.308419	27847.1	90289.9	20758.4	21489.9	65388.4	3715.52	25239	30491.7	109563	162534	101383	11353.4	84324.2	72581.3
4.99_278.0998n	261.096	4.99107	pos	6-O-(4-hydroxy-2-methylene-butanoyl)-beta-D-glucopyranose	LMSL05000002	Unclassified	Unclassified	Unclassified			44.6	29	M+H-H2O, M+NH4	C11H18O8	-1.46773	1.19005	2.94435e-05	0.000471226	-1.991	0.251564	16308.4	64828	6720.13	18232.5	21587.7	20828.2	11544	18937.9	61157.6	93137.9	64329.8	45788.5	62509.7	62044.6
9.69_429.2992m/z	429.299	9.69272	pos	12-epi-Scalaradial	73421	Unclassified	Unclassified	Unclassified			37.2	0	M+H	C27H40O4	-1.69657	1.18771	5.86023e-06	0.000162407	2.09487	4.27189	61749.4	14454.8	68600.4	57213.9	37623.9	68330.9	70676.6	68050.6	19753.6	11094.7	18350.1	9148.04	14563.1	13819.4
0.71_229.0383m/z	229.038	0.711617	neg	Pyridoxamine 5'-phosphate	HMDB0001555	Organoheterocyclic compounds	Pyridines and derivatives	Pyridoxamines	**	C00647	38.6	0	M-H2O-H	C8H13N2O5P	-0.127435	1.1849	0.00259671	0.0110803	-2.67309	0.156791	10446.2	66625	27157	19287.1	6442.54	500.03	7253.65	2036.79	99416.6	75759.4	53142.2	17375	103846	50210.8
9.40_259.1914m/z	259.191	9.39813	neg	Ipurolic acid	LMFA01050081	Lipids and lipid-like molecules	Fatty Acyls	Fatty Acids and Conjugates			48.6	45.6	M-H	C14H28O4	-0.126784	1.1833	0.00185795	0.00862701	-2.32705	0.199291	14211.7	71310.9	6364.1	13815.7	23957.3	27361.3	3493.63	10277.9	43510.4	120304	64434	101075	45185.2	53357
3.51_215.1154n	216.123	3.50687	pos	7-hydroxyoct-5-enoylglycine	HMDB0094777	Organic acids and derivatives	Carboxylic acids and derivatives	Amino acids, peptides, and analogues			47.9	46.7	M+H-H2O, M+H	C10H17NO4	-1.86036	1.18314	2.39231e-09	2.65015e-06	-2.08453	0.235773	13864.9	58806.1	10438.7	16005.3	17059.1	9842.82	18171.5	11672	60570.4	62645.7	56497.3	53428.2	64003.7	55691.1
7.29_411.2877m/z	411.288	7.28592	pos	MG(0:0/19:0/0:0)	HMDB0072840	Lipids and lipid-like molecules	Glycerolipids	Monoradylglycerols			38.4	0	M+K	C22H44O4	1.68884	1.18306	0.0110785	0.0325193	3.49632	11.2849	69466.7	6155.75	53748.8	32392	17119.9	56587.9	106738	150214	6286.92	6924.42	6993.31	5258.11	6328.04	5143.67
11.53_150.1042n	133.101	11.5349	pos	4-Isopropylbenzyl alcohol	44725	Lipids and lipid-like molecules	Prenol lipids	Monoterpenoids	**	C06576	38.3	0	M+H-H2O, M+H	C10H14O	-1.57477	1.18047	0.00540388	0.0189348	-1.87449	0.272723	22966.1	84210.4	21432.5	16965.6	22584.6	29709.8	22218.5	24885.8	63267.7	132834	69487.3	123630	19469.3	96573.6
0.75_259.1029m/z	259.103	0.754983	pos	5-Amino-6-ribitylamino uracil	61974	Organic oxygen compounds	Organooxygen compounds	Carbohydrates and carbohydrate conjugates	**	C04732	36.9	0	M+H-H2O	C9H16N4O6	-2.78377	1.18003	0.000492631	0.00336889	2.20929	4.62449	66917.6	14470.3	88721.1	76167.9	83852.1	76888.4	21407.5	54468.5	19293.9	14638.9	13084.7	11434	11331.1	17038.9
0.67_282.1541m/z	282.154	0.671783	pos	(Z)-2-Methyl-2-butene-1,4-diol 4-O-beta-D-Glucopyranoside	HMDB0041187	Lipids and lipid-like molecules	Fatty Acyls	Fatty acyl glycosides			44.2	30	M+NH4	C11H20O7	-2.44805	1.17921	0.000861439	0.00496731	-1.51933	0.348848	28395.4	81397.6	40021.6	46014.4	35807.6	12112.6	20618.6	15797.6	86196.2	102511	67896	56922.6	115111	59748.8
3.64_204.1226m/z	204.123	3.64263	pos	Acetylcarnitine	956	Lipids and lipid-like molecules	Fatty Acyls	Fatty acid esters	**	C02571	55.8	83.2	M+H	C9H17NO4	-2.16217	1.17693	1.37183e-07	1.91696e-05	-2.08054	0.236425	14256.9	60301.9	12659	15353.7	14174.4	19340	13103.9	10910.2	62111.3	61996.1	48534.9	62497	72457.7	54214.5
9.86_381.3130m/z	381.313	9.85928	pos	15-methyl-1,2-heneicosanediol	LMFA05000080	Lipids and lipid-like molecules	Fatty Acyls	Fatty alcohols			39.1	0	M+K	C22H46O2	0.185541	1.17643	0.000150338	0.00144112	1.49925	2.82695	78331.7	27708.9	64007.9	96236.8	68029.1	53504.1	105740	82472.3	37517.3	32361.1	27523.6	21470.9	23427.3	23953.2
7.15_476.2993m/z	476.299	7.15162	pos	Hydrocortamate	85428	Lipids and lipid-like molecules	Steroids and steroid derivatives	Pregnane steroids			38.3	0	M+H	C27H41NO6	-2.83638	1.17642	4.46004e-05	0.000615664	2.0275	4.07697	64267.6	15763.6	83433.9	73649.8	63921.3	65129.3	32557	66914.5	17925.8	15987	17773.1	11603.2	17813.1	13479.2
10.95_340.2241n	363.213	10.9537	pos	Idebenone Metabolite (1,4-Benzenediol, 2-(10-hydroxydecyl)-5,6-dimethoxy-3-methyl-)	763	Unclassified	Unclassified	Unclassified			49.5	54.7	M+H, M+Na	C19H32O5	-2.60336	1.17639	0.00386164	0.0147822	-2.60942	0.163865	11796.3	71988	13635.8	11071.5	20008.2	11031	6638.6	8392.55	65331.6	92627.2	56482.6	138919	26230.8	52336.7
3.81_247.1645m/z	247.165	3.81363	pos	N-(3-hydroxy-heptanoyl)-homoserine lactone	LMFA08030034	Lipids and lipid-like molecules	Fatty Acyls	Fatty amides			46.2	37.6	M+NH4	C11H19NO4	-3.07436	1.1752	1.52002e-05	0.000305554	-2.23059	0.213071	12988.2	60957	8448.97	14293	17235.6	9603.8	18653.1	9694.56	43819.4	52519.3	50717.6	66921.4	82882.9	68881.6
10.79_309.1978m/z	309.198	10.7943	neg	aminopentamide	3998	Unclassified	Unclassified	Unclassified			36.6	0	M-H	C20H26N2O	1.76847	1.17471	0.013522	0.0378611	1.88198	3.68581	90507	24555.5	44247.9	170826	134810	76600.2	31654.5	84903.4	20016.8	36410.4	18793.1	14504.4	28380.9	29227.5
5.67_299.0909m/z	299.091	5.66767	pos	Coumafuryl	72399	Unclassified	Unclassified	Unclassified			47.8	45.1	M+H	C17H14O5	-1.65512	1.17416	4.85034e-07	3.71896e-05	-2.21926	0.214751	12347.7	57498	15118.7	12603.5	17419.4	6280.1	8910.52	13754.3	65743	70460.8	53891.4	47999.3	56368.2	50525.3
3.07_262.1172n	263.124	3.07082	pos	Nopalinic acid	HMDB0029437	Organic acids and derivatives	Carboxylic acids and derivatives	Amino acids, peptides, and analogues		C01683	44	25.6	M+H, M+Na	C10H18N2O6	2.59889	1.17397	0.000952896	0.00533368	-2.64795	0.159547	9977.17	62534.5	14422.6	10868.7	6259.43	4897.07	16218.7	7196.58	45593.8	79310.3	106782	67165.3	42869.8	33485.7
6.44_343.2714n	344.279	6.43687	pos	Dodecanoylcarnitine	34490	Lipids and lipid-like molecules	Fatty Acyls	Fatty acid esters			52.1	69	M+H-H2O, M+H	C19H37NO4	-2.64125	1.17315	0.00819873	0.0259548	1.9476	3.85733	85809.4	22245.8	101228	108369	152115	72984.5	13875.8	66284.1	27037.7	19642.3	36710.9	13202.2	20583.5	16298.3
4.55_285.1076m/z	285.108	4.54875	pos	2-Deoxystreptidine	65800	Unclassified	Unclassified	Unclassified			39.1	0	M+K	C8H18N6O3	1.77395	1.17297	4.6466e-05	0.000628897	-1.52997	0.346285	25023.5	72262.8	27993.8	24215.7	28027.6	22740.5	19828.4	27335	70857.7	51015.2	95787	59919	69059	86938.9
10.83_221.1530m/z	221.153	10.8346	pos	13-Tetradecene-1,3-diyne-6,7-diol	HMDB0039539	Lipids and lipid-like molecules	Fatty Acyls	Fatty alcohols			37.4	0	M+H	C14H20O2	-2.86489	1.17067	0.000784355	0.00465702	2.32712	5.01803	65271.5	13007.4	41493.6	55289.9	35683.5	65001.6	91903.2	102257	15301.8	14677.6	12543.1	12175.9	9794.37	13551.6
8.04_416.2455m/z	416.245	8.04433	pos	Pregnanalone sulfate (Allopregnanolone sulfate)	3560	Unclassified	Unclassified	Unclassified			37.9	0	M+NH4	C21H34O5S	-2.65049	1.1705	0.00064875	0.00406159	1.10103	2.14507	97565	45483.3	137757	87583.4	89552.4	112781	81488.2	76227.1	48374.1	49435.3	63495.5	27361.6	40911.6	43321.6
10.83_892.5491m/z	892.549	10.8346	pos	PS(19:0/22:4(7Z,10Z,13Z,16Z))	LMGP03010478	Lipids and lipid-like molecules	Glycerophospholipids	Glycerophosphoserines			37.1	0	M+K	C47H84NO10P	3.08735	1.16983	1.56281e-05	0.000310889	-2.52611	0.173606	9943.67	57277.1	6381.38	5172.59	1996.26	7438.49	19367.1	19306.2	58185.4	38278.4	54766	59627.1	54173.2	78632.4
6.00_323.1954m/z	323.195	6.00365	pos	Perindoprilat	HMDB0060574	Organic acids and derivatives	Carboxylic acids and derivatives	Amino acids, peptides, and analogues			46.3	40.5	M+H-H2O	C17H28N2O5	-3.38985	1.16981	0.0284617	0.0668322	1.84197	3.58499	95620.7	26672.5	68495.7	91354.8	44526.8	58087.5	190969	120290	20663.6	8752.29	6752.71	5296.23	103900	14670.2
3.68_434.1029m/z	434.103	3.683	neg	Cefprozil	HMDB0015281	Organoheterocyclic compounds	Lactams	Beta lactams		C06888	53.2	73.2	M+FA-H	C18H19N3O5S	0.402065	1.16941	3.13232e-05	0.000490603	-10.7222	0.000591949	27.8015	46966.1	55.5268	13.4205	97.8616	1.03932e-06	1.03932e-06	1.03932e-06	51973.7	31235	75311.3	46056.7	32321.1	44898.5
7.69_387.1088m/z	387.109	7.69093	neg	(1R,2S,5R,6S)-6-(3,4-Dihydroxyphenyl)-2-(3,4-methylenedioxyphenyl)-3,7-dioxabicyclo-[3,3,0]octane	HMDB0059746	Lignans, neolignans and related compounds	Furanoid lignans	Unclassified			43.6	22.9	M+FA-H	C19H18O6	0.650606	1.16888	7.50811e-07	4.78726e-05	1.56047	2.94949	69144.8	23443	62216.6	66923	65565.3	64076.4	85782.7	70304.9	26630	21573.9	19560.3	17111.7	22667.4	33114.6
5.81_530.2522m/z	530.252	5.80952	pos	Glutathionylspermine	63642	Unclassified	Unclassified	Unclassified			37.6	0	M+K	C20H41N7O5S	0.0875138	1.16849	3.84209e-06	0.000125969	3.13096	8.76016	52553.5	5999.15	59085.2	49497.6	68210.5	60493.9	34786.1	43247.6	8097.73	4848.6	8353.83	2893.08	7656.2	4145.43
12.05_212.1772n	213.184	12.0525	pos	2,6,10,10-Tetramethyl-1-oxaspiro[4.5]decan-6-ol	HMDB0037907	Organoheterocyclic compounds	Tetrahydrofurans	Unclassified			54.5	79.3	M+H-H2O, M+H	C13H24O2	-2.21113	1.16819	0.00364581	0.0141559	-1.5953	0.330954	26483.6	80022.1	10000.3	18138.7	27943.8	24669.2	40231	37918.8	112085	87513.6	118230	32326.2	57761.7	72216.8
5.15_257.1394m/z	257.139	5.15433	neg	12-oxo-9Z-dodecenoic acid	LMFA01060167	Lipids and lipid-like molecules	Fatty Acyls	Fatty Acids and Conjugates			49.8	53.7	M+FA-H	C12H20O3	0.00235999	1.16685	0.000812551	0.00477267	2.13079	4.37958	68178.3	15567.3	85494.6	81072.1	101969	58072.6	28727.6	53733.9	11334.4	16914	10294.3	27358.2	18951.8	8551.23
1.79_144.0475m/z	144.048	1.78958	pos	4-Methyl-5-thiazoleethanol	1873	Organoheterocyclic compounds	Azoles	Thiazoles	**	C04294	37.7	74.9	M+H	C6H9NOS	-1.76197	1.16666	0.0376422	0.0828261	0.945759	1.9262	154916	80425.4	77160.2	112922	158376	132799	150301	297936	76170.5	73568.8	86124.2	91456.3	76763.5	78469.3
8.16_393.3102m/z	393.31	8.16025	pos	AUDA	44976	Unclassified	Unclassified	Unclassified			52.2	70.4	M+H	C23H40N2O3	-2.44466	1.16642	0.000234246	0.00199732	3.54176	11.646	56771.2	4874.73	42736.1	62657.8	95403.4	29409.2	62581.6	47839	5709.36	5851.95	6602.4	4064.55	3599.12	3421.02
8.52_509.3121m/z	509.312	8.5249	neg	3α,6α,7α,12α-Tetrahydroxy-5β-cholest-24-en-26-oic acid	43130	Unclassified	Unclassified	Unclassified			37.8	0	M+FA-H	C27H44O6	0.305607	1.16609	6.28021e-05	0.000775483	1.79626	3.47318	67128.7	19327.7	83092.8	69728.7	42381.9	51625.7	70060	85882.9	26538.4	17566.7	21630	13961.9	21250.5	15018.7
9.99_313.2364m/z	313.236	9.99028	pos	8R,11S-DiHODE	96883	Lipids and lipid-like molecules	Fatty Acyls	Octadecanoids			50	58.6	M+H	C18H32O4	-2.95649	1.16402	0.0135481	0.0379032	-1.13403	0.455642	55205.3	121159	73150.4	44888.8	60216.9	88949.4	23918.1	40108.5	107342	186108	87420.3	169170	58493.4	118423
5.35_206.0940n	207.101	5.35128	pos	5-[(3-methoxyphenyl)methyl]oxolan-2-one	HMDB0127763	Benzenoids	Phenol ethers	Anisoles			46.8	39.9	M+H-H2O, M+H	C12H14O3	-1.58618	1.16365	1.54369e-05	0.000308908	-1.07486	0.474716	42511.2	89551	39789.3	48807.2	35629.7	49543.3	42726.5	38571.5	95083.8	106733	80670.1	79931.7	102244	72643.3
5.47_271.1071m/z	271.107	5.46733	pos	Diphenylhydantoic acid	1857	Unclassified	Unclassified	Unclassified			44.3	26.2	M+H	C15H14N2O3	-2.25599	1.1634	0.000115758	0.00119574	-5.86488	0.0171591	825.622	48115.7	520.57	1.03932e-06	340.029	696.639	3141.76	254.739	58747.3	46998.2	66818.5	27479.5	23374.3	65276.5
1.16_272.1233m/z	272.123	1.16008	pos	Ophthalmic acid	HMDB0005765	Organic acids and derivatives	Carboxylic acids and derivatives	Amino acids, peptides, and analogues			49.9	60.5	M+H-H2O	C11H19N3O6	-2.73935	1.16256	0.0162207	0.0435339	-0.803031	0.573144	91024.3	158816	87727.2	72890.6	85612	86054.8	125594	88266.9	122616	225286	105420	230490	140126	128957
0.75_207.9915m/z	207.991	0.753383	neg	Acesulfame-K	73544	Unclassified	Unclassified	Unclassified			37	0	M+FA-H	C4H5NO4S	-3.88141	1.16099	8.96001e-07	5.2735e-05	-5.17785	0.0276257	1271.71	46033.8	4313.41	596.227	1019.72	1401.37	1.03932e-06	299.558	41215.3	36718.1	63107.4	53039.8	38032.3	44089.9
5.53_369.2268m/z	369.227	5.52783	pos	PGG2	3508	Lipids and lipid-like molecules	Fatty Acyls	Eicosanoids	**	C05956	38.6	0	M+H	C20H32O6	-1.09482	1.15933	1.29502e-06	6.40789e-05	0.959068	1.94405	93097.1	47888.1	101045	94490.3	96871.4	89865.3	79741.9	96568.4	45675.8	58365.8	45920.5	38970.2	56432.3	41964.2
1.13_520.1316m/z	520.132	1.13237	pos	2-[(3-{4-[(6-carboxy-3,4,5-trihydroxyoxan-2-yl)oxy]-3-methoxyphenyl}prop-2-enoyl)oxy]-3-hydroxybutanedioic acid	HMDB0127948	Organic oxygen compounds	Organooxygen compounds	Carbohydrates and carbohydrate conjugates			36.8	0	M+NH4	C20H22O15	3.72772	1.15923	0.000286842	0.00230491	-2.35238	0.195823	11911.9	60830	6519.11	13684.1	11424.6	37656.1	2187.47	1.03932e-06	51786.7	63612.5	93723.8	46016.3	59265.5	50575.1
9.89_486.3187m/z	486.319	9.88602	neg	Perindopril erbumine	66719	Organic acids and derivatives	Carboxylic acids and derivatives	Amino acids, peptides, and analogues		C07706	37.8	0	M+FA-H	C23H43N3O5	0.412194	1.15923	0.00108852	0.00585657	1.89908	3.72974	73435.9	19689.3	76677.6	89609.2	120046	47920.2	63859.8	42502.4	15921	16368.6	18292.5	25732.6	18794.3	23026.7
9.77_445.2938m/z	445.294	9.76607	pos	Homocholic acid	LMST04070030	Lipids and lipid-like molecules	Sterol Lipids	Bile acids and derivatives			36.6	0	M+Na	C25H42O5	3.12031	1.15919	0.00168259	0.00805114	3.17679	9.0429	59457.3	6575.03	29272.2	65465.8	35901	66725.3	113268	46111.3	6917.49	6972.42	6250.15	4462.34	5991.91	8855.85
5.24_512.2020m/z	512.202	5.24297	pos	OA-6129 E	71650	Unclassified	Unclassified	Unclassified			37.5	0	M+Na	C21H35N3O8S	-3.44307	1.15913	6.14648e-05	0.000762218	-0.976632	0.508165	48598.7	95635.7	56349.8	48630.3	64394.2	49415	24272.8	48529.9	95432.3	107821	94099.5	88013.6	108592	79855.5
6.58_346.2139n	347.221	6.58383	pos	11alpha,15alpha-Dihydroxypregn-4-ene-3,20-dione	70498	Unclassified	Unclassified	Unclassified			44.7	32.7	M+H-H2O, M+H	C21H30O4	-1.48384	1.158	0.00267029	0.0113045	2.75413	6.74644	65250.7	9671.86	33096.8	40846.2	51019.5	50155.7	101426	114960	9900.81	7824.28	11057.4	8000.53	15568.3	5679.87
1.40_369.1395m/z	369.14	1.39693	pos	13-Hydroxypergolide	1791	Unclassified	Unclassified	Unclassified			37.3	0	M+K	C19H26N2OS	-0.672832	1.15739	0.0229212	0.0565785	-1.26704	0.415512	43439.7	104545	41215.2	34300.5	74061	11198.9	47085.2	52777.4	123542	101212	133238	53110.4	39114.7	177053
9.71_247.1686m/z	247.169	9.70698	pos	4-[5]-ladderane-butanoic acid	45893	Lipids and lipid-like molecules	Fatty Acyls	Fatty Acids and Conjugates			37.5	0	M+H	C16H22O2	-2.74774	1.15706	0.000619369	0.0039265	3.2739	9.67257	55424	5730.02	64155	58123.7	12297	42972.2	78194.8	76801.5	7591.76	5674.96	5031.81	4961.5	4593.37	6526.73
9.89_309.2660n	310.273	9.89108	pos	(9Me,4E,8E,10E-d19:3)sphingosine	LMSP01080014	Lipids and lipid-like molecules	Sphingolipids	Sphingoid bases			50.2	58.7	M+H-H2O, M+H	C19H35NO2	-2.50459	1.15666	0.0461868	0.0970134	-2.01003	0.248268	21547.7	86791.8	6009.21	7679.22	79435.4	5108.42	13970.2	17083.7	136672	79346.2	186922	15176.6	64152.5	38481.9
6.45_282.1825n	283.19	6.45355	pos	(6E,8R,10Z)-8-hydroxy-3-oxohexadecadienoic acid	HMDB0062365	Lipids and lipid-like molecules	Fatty Acyls	Fatty acids and conjugates			45.1	37.3	M+H-H2O, M+H, M+Na	C16H26O4	-2.11399	1.15614	1.20697e-06	6.23157e-05	1.7596	3.38603	62496.8	18457.2	53175.8	75815.1	55253.3	74654	60037.3	56045.5	19162	21510.8	17570.1	19990.1	18819.8	13690.8
5.53_287.0927m/z	287.093	5.52598	neg	Equol	HMDB0002209	Phenylpropanoids and polyketides	Isoflavonoids	Isoflavans		C14131	45.6	31.1	M+FA-H	C15H14O3	0.745603	1.1559	1.73165e-07	2.13568e-05	-0.963038	0.512976	45889.1	89456.8	48716.6	49941.7	57267.9	42981.5	39359.7	37067.6	85691.2	89035.7	88368.2	85674.2	94354.2	93617.1
8.35_386.2446n	387.252	8.35368	pos	1,7-Dioxo-5β-chol-2-en-24-oic Acid	42860	Unclassified	Unclassified	Unclassified			37.7	0	M+H-H2O, M+H	C24H34O4	-2.804	1.15535	0.00433837	0.0160707	2.01357	4.0378	73958.6	18316.6	53694.4	57290.5	28196.6	70693.2	111225	122652	18885.3	8253.63	15065.6	11687	30264.4	25743.6
5.67_631.2416m/z	631.242	5.6658	neg	Ichangin 4-glucoside	HMDB0039340	Lipids and lipid-like molecules	Prenol lipids	Terpene glycosides			46.2	42.6	M-H2O-H	C32H42O14	3.06151	1.15457	2.19565e-07	2.40412e-05	-2.3824	0.19179	10405	54251.9	17531.5	12437	15192	9454.84	507.183	7307.29	57898.3	58803	49344	48984.8	62412.9	48068.6
7.25_367.2095m/z	367.209	7.25258	pos	(9R,12R,15R)-d10-13-PhytoF[13S,16R]	LMFA02040007	Lipids and lipid-like molecules	Fatty Acyls	Octadecanoids			37.3	0	M+Na	C18H32O6	1.08304	1.15401	0.000132485	0.00131785	1.16057	2.23545	83648.9	37419.2	70314.9	82498	64182.8	108650	97129.5	79118.4	31414.3	40780.8	25433.8	51721.5	38378.9	36786
11.42_291.2311m/z	291.231	11.4184	pos	5beta-Dihydrotestosterone	LMST02020069	Lipids and lipid-like molecules	Steroids and steroid derivatives	Androstane steroids	**	C05293	38.1	0	M+H	C19H30O2	-2.70004	1.15238	0.000651023	0.00407014	-2.23469	0.212467	13763.6	64780.1	17889.9	12570.2	26148.7	14906.5	6115.03	4951.29	74936.2	92518.9	53677.9	84562.1	25519.3	57466.6
9.80_351.2136m/z	351.214	9.79767	pos	9-hydroperoxy-12,13-epoxy-10-octadecenoic acid	LMFA02000105	Lipids and lipid-like molecules	Fatty Acyls	Octadecanoids			44.8	35.3	M+Na	C18H32O5	-1.70041	1.15103	0.00437856	0.0161763	1.68959	3.22564	79302	24584.9	43713.7	52497.8	72945.2	139693	63414.6	103548	22350.7	27288.6	15310.7	33961.2	23722.9	24875.1
4.71_260.0791n	261.086	4.71267	pos	1,2,3,4-Tetrahydro-b-carboline-1,3-dicarboxylic acid	HMDB0032102	Alkaloids and derivatives	Harmala alkaloids	Unclassified			48.7	50.4	M+H, M+NH4	C13H12N2O4	-2.17215	1.14886	0.000687514	0.00422736	-1.08886	0.470134	43075.1	91623.2	58928.4	46989	47027.8	37713.8	34387.4	33404.5	92906	83159.9	134147	68019.9	90118.8	81387.5
3.11_539.2073m/z	539.207	3.11495	pos	8-trans-[2-(6-Benzoyloxy-4-hydroxy-2-methoxy-3-methylphenyl)ethenyl]-5-methoxyflavan-7-ol	47470	Unclassified	Unclassified	Unclassified			36.5	0	M+H	C33H30O7	1.60785	1.14885	0.0370405	0.0818496	-4.89275	0.0336617	2258.3	67088	3449.34	3476.02	3894.71	268.375	897.226	1564.11	65529.1	11562.7	187402	25091	22935.5	90008.2
8.71_387.2520m/z	387.252	8.71082	pos	11-deoxy-16,16-dimethyl-PGE2	4120	Lipids and lipid-like molecules	Fatty Acyls	Eicosanoids			37.6	0	M+Na	C22H36O4	3.88654	1.14838	0.00162948	0.00785791	1.98661	3.96306	69750.9	17600.3	53145	56837.1	35308	60431.9	105263	107520	19598.3	11696.1	22569.2	16358.5	18135.1	17244.4
7.82_613.3582m/z	613.358	7.81788	pos	Goshonoside F4	HMDB0038377	Lipids and lipid-like molecules	Prenol lipids	Terpene glycosides			38.9	0	M+H-H2O	C32H54O12	-0.0929916	1.14681	0.00847901	0.0266148	1.69144	3.22978	83818.8	25951.8	57290.2	53968.1	36271.9	92251.7	134491	128640	24680.2	16449	23277.2	12139.9	50756.6	28408.1
7.96_331.2469m/z	331.247	7.96462	pos	9S,10S,11R-trihydroxy-12Z-octadecenoic acid	74943	Lipids and lipid-like molecules	Fatty Acyls	Octadecanoids			42	19.9	M+H	C18H34O5	-2.9622	1.14474	0.00318943	0.0129144	1.19899	2.29578	93734	40828.7	72218.3	117950	101753	141762	56056.9	72662.6	32607.3	44900.4	28339.6	44491.2	43416.6	51217.4
11.86_309.2052m/z	309.205	11.8581	pos	(9Z,11E)-12-((3S,5R)-5-((R)-1-hydroxypropyl)-1,2-dioxolan-3-yl)dodeca-9,11-dienoic acid	LMFA02050001	Lipids and lipid-like molecules	Fatty Acyls	Octadecanoids			52.9	76.7	M+H-H2O	C18H30O5	-2.7083	1.14474	0.00288619	0.0119688	-1.76159	0.294923	21446.7	72719.5	24097.7	28008.3	36762.4	16178.4	12037.3	11596.1	98842.5	107808	79623.1	23139.7	68668	58236
1.11_191.0553m/z	191.055	1.10793	neg	D-Manno-2-heptulose	HMDB0029935	Unclassified	Unclassified	Unclassified			43.5	26.1	M-H2O-H	C7H14O7	-3.95238	1.14441	0.000798084	0.00471358	-1.56393	0.338229	25122.1	74275.4	30519.4	34461.2	28508.1	16357	23204.9	17682.1	72515.7	94841.6	108238	71700.5	41327.6	57029.1
11.53_161.1321m/z	161.132	11.5349	pos	4-n-Hexylphenol	70082	Unclassified	Unclassified	Unclassified			38.6	0	M+H-H2O	C12H18O	-2.38549	1.1435	0.00564043	0.0195343	-2.15593	0.224388	16657.2	74234.2	11986.5	10623.9	17167.6	25721.8	14600.2	19843.3	49168.6	121718	62058.2	110178	15561.1	86720.4
5.10_429.2630m/z	429.263	5.09883	pos	Annocherin A	HMDB0033399	Phenylpropanoids and polyketides	Flavonoids	Flavonoid glycosides			41.9	24.4	M+Na	C24H38O5	4.5161	1.14288	1.66477e-05	0.000322761	-6.31933	0.0125225	560.434	44754	1.42572	969.299	1311.52	1074.89	5.47693	1.03932e-06	55155.1	38396.3	51081	28444.3	31645.6	63802
10.28_464.3141n	463.307	10.2759	neg	3alpha,6alpha,7alpha,12alpha-Tetrahydroxy-5beta-cholest-24-en-26-oic acid	LMST04030128	Unclassified	Unclassified	Unclassified			49	57.8	M-H, M+FA-H	C27H44O6	0.582192	1.1424	1.60069e-05	0.000314885	2.51226	5.70515	54271.2	9512.67	47385	57840.2	43035.9	61058.7	75578.2	40729.4	7333.06	5792	12608.8	4649.03	8031.12	18662.1
3.20_346.1964m/z	346.196	3.20463	pos	Methotrimeprazine	HMDB0015474	Organoheterocyclic compounds	Benzothiazines	Phenothiazines		C07192	38.1	7.58	M+NH4	C19H24N2OS	4.88546	1.14215	0.00623281	0.0210537	1.93203	3.81591	77533.5	20318.5	54912	84062.2	62203.7	36648.6	150874	76501	25622.5	10900.4	13875	12097.3	27373.2	32042.6
5.65_437.1698m/z	437.17	5.65143	pos	Methotrexate	HMDB0014703	Organic acids and derivatives	Carboxylic acids and derivatives	Amino acids, peptides, and analogues	**	C01937	45.8	35.6	M+H-H2O	C20H22N8O5	4.00822	1.14131	0.00815116	0.0258344	-1.47014	0.360946	32895.1	91135.6	59692.6	23368.2	28882.3	36381.3	15453.8	33592.1	90546.8	153772	98705.9	95765.4	81407.1	26616.3
5.25_510.1884m/z	510.188	5.2483	neg	Biotripyrrin-a	HMDB0003323	Organoheterocyclic compounds	Pyrroles	Substituted pyrroles			54.6	80.9	M+FA-H	C25H27N3O6	0.418907	1.14115	1.2716e-06	6.37118e-05	-1.58353	0.333665	21615.7	64782.6	22334.6	19500.7	32755.1	24591.7	9264.34	21247.6	59668.5	69531.3	67865.3	63748.7	73458.8	54423.2
7.80_681.3512m/z	681.351	7.80317	neg	Corchorusoside B	88743	Lipids and lipid-like molecules	Steroids and steroid derivatives	Steroid lactones			37.2	0	M-H	C35H54O13	2.94467	1.1408	0.0102351	0.0306198	2.83658	7.14324	65643.8	9189.65	105931	66092.2	37594.5	107258	2776.66	74210.1	6038.7	530.92	180.949	1.03932e-06	43344.9	5042.43
11.17_271.2281m/z	271.228	11.1706	neg	11-Hydroxyhexadecanoic acid	HMDB0112189	Lipids and lipid-like molecules	Fatty Acyls	Fatty acids and conjugates			45.4	30.3	M-H	C16H32O3	0.689563	1.13836	0.0309992	0.0712479	-1.67854	0.3124	31572	101063	15665.8	35495.3	36089.1	33277.9	18959.8	49943.7	39874.3	141727	121691	203952	65738.3	33393.5
5.20_121.1012m/z	121.101	5.20132	pos	Cumene	70027	Benzenoids	Benzene and substituted derivatives	Cumenes		C14396	53.5	69.1	M+H	C9H12	-0.182001	1.1382	0.00339604	0.0134712	-0.576633	0.670527	110127	164239	118639	102721	125213	113331	103519	97339.7	163444	207068	138005	159064	196704	121152
8.88_489.3227m/z	489.323	8.88117	neg	Stoloniferone I	LMST01031096	Lipids and lipid-like molecules	Sterol Lipids	Sterols			51.1	66.3	M+FA-H	C28H44O4	1.24146	1.13781	0.0347357	0.0778668	0.490266	1.4047	248290	176756	193882	260327	222253	206904	282478	323894	229594	111986	225022	127459	210925	155551
5.11_411.2873m/z	411.287	5.11338	pos	MG(i-19:0/0:0/0:0)	HMDB0072881	Lipids and lipid-like molecules	Glycerolipids	Monoradylglycerols			37.5	0	M+K	C22H44O4	0.423847	1.13761	0.00500355	0.0178687	1.15803	2.23153	99952.1	44790.8	118270	112207	129216	116004	41261.6	82753.1	44739.9	78609.5	32531.9	38488.8	50012.2	24362.7
0.70_114.0662m/z	114.066	0.6996	pos	Creatinine	HMDB0000562	Organic acids and derivatives	Carboxylic acids and derivatives	Amino acids, peptides, and analogues	***	C00791	38.9	0	M+H	C4H7N3O	0.223397	1.13678	0.00852013	0.0267063	0.998598	1.99806	117439	58776.5	149580	132783	173651	101939	54142.5	92537.2	65622.6	44243.2	53895	63692.2	57060.4	68145.8
5.68_298.1547m/z	298.155	5.68395	pos	GA	69060	Lipids and lipid-like molecules	Prenol lipids	Diterpenoids		C01699	39	0.192	M+H	C17H19N3O2	-1.17579	1.1365	0.00104742	0.00569994	-11.5318	0.000337744	16.3565	48428.8	23.8652	11.3083	9.11687	14.2666	9.84506	29.7372	80515	49528.4	77021.9	25128.2	17901.3	40478.1
7.91_440.2770m/z	440.277	7.90577	neg	Sphingosine 1-phosphate (d19:1-P)	HMDB0060062	Lipids and lipid-like molecules	Sphingolipids	Phosphosphingolipids			44.2	26	M+FA-H	C19H42NO5P	-3.17512	1.1363	0.00187977	0.00871128	2.54949	5.85429	64903.4	11086.5	61707.7	79159.7	120987	43698.9	37352.2	46515.3	10389.7	14973.1	14669.9	11973.5	6160.95	8351.56
0.77_341.1088m/z	341.109	0.7673	neg	Melibiose	HMDB0000048	Organic oxygen compounds	Organooxygen compounds	Carbohydrates and carbohydrate conjugates	***		38.5	0	M-H	C12H22O11	-0.265071	1.13617	0.00770407	0.0247308	-0.611825	0.654368	103407	158026	136732	122006	123828	88274.3	66932	82671.9	202850	142875	174052	120456	141708	166216
9.41_509.3120m/z	509.312	9.4149	neg	Alliogenin	LMST01080013	Lipids and lipid-like molecules	Sterol Lipids	Sterols			42.5	24.1	M+FA-H	C27H44O6	-0.0144664	1.13607	8.19211e-07	5.01015e-05	2.22483	4.67457	54484	11655.4	59751.1	61915.9	40597.4	44881.9	58844.3	60913.2	15188.8	11179	13842.3	6604.03	13169	9949.17
9.71_289.2154m/z	289.215	9.70698	pos	3-Methoxyestra-2,5(10)-dien-17beta-ol	70257	Unclassified	Unclassified	Unclassified			37.4	0	M+H	C19H28O2	-2.84973	1.13564	0.00116589	0.00614968	2.97598	7.86789	56287.6	7154.09	69033.3	60801.7	10326.6	39794	79409.5	78360.5	8770.9	7327.37	6248.01	6208.21	5891.59	8478.45
9.40_476.3139n	475.307	9.39813	neg	Polyporusterone B	HMDB0038496	Lipids and lipid-like molecules	Steroids and steroid derivatives	Bile acids, alcohols and derivatives			48.3	54	M-H, M+FA-H	C28H44O6	0.286739	1.13332	0.000665094	0.0041333	2.24992	4.75656	61555.8	12941.2	59860.7	68096.8	43397.8	50793.8	106624	40562	16684.4	10847.1	15030.7	8456.49	13608.2	13020.6
1.10_189.0996n	212.091	1.10468	pos	2 -(Butylamido)-4-hydroxybutanoic acid	69240	Unclassified	Unclassified	Unclassified			38	0	M+H, M+Na	C8H15NO4	-2.76764	1.13329	7.28848e-05	0.0008639	-0.596296	0.66145	89012.2	134571	101412	85447.4	101867	73170.4	95707.2	76469.4	128820	155283	119149	135460	136384	132332
11.53_175.1477m/z	175.148	11.5349	pos	2,5-Diisopropyl-3-methylphenol	HMDB0029822	Lipids and lipid-like molecules	Prenol lipids	Monoterpenoids			38.4	0	M+H-H2O	C13H20O	-2.35932	1.13204	0.00614278	0.020854	-2.60516	0.164349	11138.2	67771.5	7075.36	6814.61	13682	15601	9140.53	14515.7	42481.5	118697	54605.6	101345	10283	79217
6.18_349.2002m/z	349.2	6.17817	pos	2,3-Diketo-13,14-dihydro-PGF1a	2559	Unclassified	Unclassified	Unclassified			38.4	0	M+H-H2O	C20H30O6	-2.01467	1.13159	8.32932e-07	5.05614e-05	1.38992	2.62064	67767.1	25859	68509	70747.2	56479	77709.6	59963.5	73194.2	22451.2	31706.9	21753.8	25155.2	32784.7	21301.9
10.13_224.1771n	225.184	10.1263	pos	Ethyl (2E,6Z)-dodecadienoate	HMDB0031015	Lipids and lipid-like molecules	Fatty Acyls	Fatty acid esters			38.1	0	M+H-H2O, M+H	C14H24O2	-2.43077	1.13085	0.0115986	0.0336479	-1.78064	0.291053	24675.7	84780.8	20390.5	17831.8	51788.2	28500.1	12199.2	17344.5	51933.9	120150	78063.7	154402	29461.8	74672.7
7.47_351.2144m/z	351.214	7.4697	pos	9-F1-PhytoP	LMFA02030002	Lipids and lipid-like molecules	Fatty Acyls	Octadecanoids			47.3	46	M+Na	C18H32O5	0.583211	1.13001	0.00752851	0.0242746	1.17648	2.26024	94427.8	41777.7	130398	75316.9	73038.9	149616	74451	63746.1	34285.1	48481.1	28119	64865.9	30132.4	44782.6
6.80_301.2021m/z	301.202	6.80208	neg	Ipomeatetrahydrofuran	HMDB0040904	Lipids and lipid-like molecules	Prenol lipids	Sesquiterpenoids			46.5	37.7	M+FA-H	C15H28O3	0.334958	1.12889	0.0293818	0.068425	1.12905	2.18715	111403	50935	92174.5	118885	79608.6	214537	112972	50237.6	36547.6	68919	36955.2	71249.1	46997.3	44941.9
6.53_378.1309m/z	378.131	6.52763	neg	Glutamyltryptophan	HMDB0028830	Organic acids and derivatives	Carboxylic acids and derivatives	Amino acids, peptides, and analogues			39.6	2.37	M+FA-H	C16H19N3O5	0.618416	1.12624	1.90623e-05	0.000353652	-6.05069	0.0150855	689.809	45726.6	1194.38	901.818	1279.92	264.88	335.453	162.4	43551.3	39978.1	37932.7	71737.6	51369.9	29790.1
7.31_410.2303n	409.223	7.31422	neg	Nigakihemiacetal A	67190	Unclassified	Unclassified	Unclassified			38.7	0	M-H, M+FA-H	C22H34O7	-0.263903	1.12598	1.0037e-06	5.65504e-05	1.54918	2.92651	63220.3	21602.6	54640.1	66847.7	52457.2	71532.2	73428.7	60415.8	18127.3	21902.4	20046	24370	28163.2	17006.9
10.13_199.1688m/z	199.169	10.1263	pos	Methyl 9-undecenoate	92254	Lipids and lipid-like molecules	Fatty Acyls	Fatty acid esters			48.3	49.4	M+H	C12H22O2	-2.49346	1.12525	3.58289e-05	0.000533956	-2.00259	0.249551	15069.3	60385.6	13109.5	17862.9	17051.7	16723.7	12494.9	13173.1	43074.8	78541.2	47895.9	79884.2	53168.1	59749.5
11.75_258.2188n	241.215	11.747	pos	15-hydroxy-pentadecanoic acid	LMFA01050182	Lipids and lipid-like molecules	Fatty Acyls	Fatty Acids and Conjugates			54.5	80.4	M+H-H2O, M+H	C15H30O3	-2.83797	1.12439	0.000458385	0.00319435	-3.23994	0.105848	5365.36	50689.5	5467.13	4486.8	8736.63	4026.02	5120.01	4355.59	59039.4	63905.9	77470.2	14566.1	42934.6	46220.7
0.80_191.0553m/z	191.055	0.795133	neg	Methylglutaric acid	HMDB0000752	Lipids and lipid-like molecules	Fatty Acyls	Fatty acids and conjugates	***		37.9	0	M+FA-H	C6H10O4	-5.66803	1.12424	0.000100215	0.00108218	-1.45513	0.364721	25752.7	70609.3	28016.5	32828.3	28959.9	19761.5	23484.1	21466	59614.6	92113.1	86486.7	74241.6	47187.6	64012.2
9.30_974.4974m/z	974.497	9.29568	neg	(4-{2-[(1R,16Z,24E,26E,28Z)-1,18-dihydroxy-19,30-dimethoxy-15,17,21,23,29,35-hexamethyl-2,3,10,14,20-pentaoxo-11,36-dioxa-4-azatricyclo[30.3.1.0⁴,⁹]hexatriaconta-16,24,26,28-tetraen-12-yl]propyl}-2-methoxycyclohexyl)oxidanesulfonic acid	HMDB0127652	Phenylpropanoids and polyketides	Macrolide lactams	Unclassified			37.4	3.12	M-H2O-H	C51H79NO16S	3.25681	1.12363	0.0014809	0.00730854	-2.91364	0.132711	7880.56	59381.5	16134.3	1435.18	17667.7	12046.2	1.03932e-06	1.03932e-06	26931	93885.2	36970.1	88065.3	67186.7	43250.4
5.08_123.0440m/z	123.044	5.08405	pos	3-Hydroxybenzaldehyde	65898	Unclassified	Unclassified	Unclassified			48.5	45.9	M+H	C7H6O2	-0.146808	1.12224	0.0178139	0.0466842	1.02794	2.03911	114507	56155.5	48268.3	115229	81987.8	166960	157434	117165	50269.1	43759	35288.7	64453	43942.3	99221.2
2.81_413.1313m/z	413.131	2.8131	neg	beta-D-Xylopyranosyl-(1->5)-alpha-L-arabinofuranosyl-(1->3)-L-arabinose	HMDB0038859	Organic oxygen compounds	Organooxygen compounds	Carbohydrates and carbohydrate conjugates			39.7	5.52	M-H	C15H26O13	2.87434	1.12193	0.00164716	0.00792992	-3.09636	0.116924	6383.28	54593.6	5175.93	7758.97	18738.1	2459.73	1803.35	2363.54	44744	69594.5	68579	32608.1	19839.9	92196
2.80_234.1330m/z	234.133	2.79962	pos	Hydroxypropionylcarnitine	LMFA07070074	Lipids and lipid-like molecules	Fatty Acyls	Fatty acid esters			47.7	45.5	M+H	C10H19NO5	-2.37879	1.12127	0.000135289	0.00133704	-2.75261	0.148382	7706.8	51938.9	5482.63	8810.96	10099.8	4969.55	10955.6	5922.24	74421.2	45928.9	47503.7	23535.7	52873.2	67370.7
9.28_483.3330m/z	483.333	9.27852	neg	27-Nor-5b-cholestane-3a,7a,12a,24,25-pentol	HMDB0002126	Lipids and lipid-like molecules	Steroids and steroid derivatives	Bile acids, alcohols and derivatives			39.1	2.23	M+FA-H	C26H46O5	0.605676	1.12127	0.0131983	0.0371412	2.55526	5.87775	70059.5	11919.4	47569.4	150278	73621.4	57084.6	83893.5	7909.64	15416.7	12203.2	12666	6579.25	11335.8	13315.7
9.12_388.2614n	433.26	9.12295	neg	Pregn-4-en-20-one, 17-(acetyloxy)-3-hydroxy-6-methyl-, (3a,6a)-	1085	Unclassified	Unclassified	Unclassified			38.4	0	M-H, M+FA-H	C24H36O4	0.0119085	1.12093	0.00591724	0.0202792	2.53431	5.79299	65762.1	11352	47726.3	56980.1	30400	51054.1	70185.9	138226	11822.1	7822.81	23413.6	10486.8	6997.64	7569.18
9.95_457.2576m/z	457.258	9.95312	neg	Lucidenic acid C	HMDB0037609	Lipids and lipid-like molecules	Prenol lipids	Triterpenoids			38.9	3.57	M-H2O-H	C27H40O7	-4.10201	1.11902	0.0301518	0.0697898	1.78274	3.44079	88138.2	25615.7	66541.7	72245.8	20428.1	89307.1	197734	82572.4	19977.6	21646.3	19578.8	13528.4	24672.7	54290.4
6.62_375.2156m/z	375.216	6.61648	pos	PGF1 analog	3021	Unclassified	Unclassified	Unclassified			36.9	0	M+Na	C20H32O5	4.01531	1.1189	3.28211e-05	0.000505081	1.48522	2.79961	67352.5	24057.9	77880.8	75709.4	68818.3	76146.5	38444.2	67115.8	22962	25964	22762.5	25816	25436.9	21405.7
11.54_380.1660m/z	380.166	11.5413	neg	JWH 210 N-(5-carboxypentyl) metabolite	96594	Unclassified	Unclassified	Unclassified			38	0	M-H2O-H	C26H25NO3	1.07916	1.11874	0.00317122	0.0128568	-2.89496	0.134441	8153	60643.8	1514.05	3982.37	9982.34	16010.3	1788.6	15640.3	37226.4	93165.4	54531.7	87421.7	10212.1	81305.4
0.78_226.0703m/z	226.07	0.782683	pos	6,8-dihydroxy-7-methoxy-2H-chromen-2-one	HMDB0130546	Phenylpropanoids and polyketides	Coumarins and derivatives	Hydroxycoumarins			37.1	0	M+NH4	C10H8O5	-3.33242	1.11834	1.05972e-06	5.82374e-05	-1.14777	0.451321	34190.4	75756.3	43921.8	31894.3	41379.3	33770.5	18248.6	35927.7	74272.4	77130.7	79931.8	77949.2	75762.8	69490.6
9.85_805.5608m/z	805.561	9.8522	neg	PG(O-18:0/18:2(9Z,12Z))	LMGP04020028	Lipids and lipid-like molecules	Glycerophospholipids	Glycerophosphoglycerols			39	0	M+FA-H	C42H81O9P	1.07177	1.11808	0.000321549	0.00249368	9.63288	793.936	46121.3	58.0919	19430.2	63508.3	24424.9	40215.4	67635.5	61513.6	1.03932e-06	1.03932e-06	1.03932e-06	1.03932e-06	1.03932e-06	348.552
5.16_237.0631n	255.097	5.15893	pos	Methyl 2,3-dihydro-3,5-dihydroxy-2-oxo-3-indoleacetic acid	HMDB0038942	Organoheterocyclic compounds	Indoles and derivatives	Indolyl carboxylic acids and derivatives			44.3	26.6	M+H, M+NH4	C11H11NO5	-2.46898	1.11777	4.64856e-05	0.000628897	-3.88137	0.0678566	3114.41	45897	2609.53	7334.88	5073.93	0.673901	2318.33	1349.15	63240.7	33876.9	54928.4	22255.9	53518.1	47561.9
10.85_582.3412m/z	582.341	10.8488	pos	PHOOA-PA	LMGP20070005	Lipids and lipid-like molecules	Glycerophospholipids	Oxidized glycerophospholipids			38.6	0	M+NH4	C27H49O10P	1.79403	1.11597	0.0384565	0.0842216	1.61258	3.05797	94083.4	30766.6	140939	155809	105372	132051	14598.1	15731.8	38852.9	7763.17	15888	40504	45658.7	35932.7
4.26_216.0896n	234.123	4.26202	pos	L-1,2,3,4-Tetrahydro-beta-carboline-3-carboxylic acid	HMDB0035665	Organoheterocyclic compounds	Indoles and derivatives	Pyridoindoles			49.5	50.9	M+H, M+NH4	C12H12N2O2	-1.31991	1.11458	0.000516283	0.00347423	1.95345	3.873	63222	16323.8	60381.3	85531.4	80736.8	73449.5	24767.9	54464.8	17061.2	15692.5	13001.5	16088.6	25806.6	10292.4
9.50_311.1866m/z	311.187	9.4999	neg	Tetranor 12-HETE	HMDB0060055	Lipids and lipid-like molecules	Fatty Acyls	Fatty acids and conjugates			52.3	64.5	M+FA-H	C16H26O3	0.598125	1.11361	3.40929e-05	0.000516418	-0.686398	0.621403	71438.3	114963	69319.2	60916.8	77672.3	85690.3	54768.5	80263	116488	126196	103750	112427	124469	106448
1.11_233.0299m/z	233.03	1.10793	neg	6-(carboxymethoxy)-3,4,5-trihydroxyoxane-2-carboxylic acid	HMDB0124938	Organic oxygen compounds	Organooxygen compounds	Carbohydrates and carbohydrate conjugates			47.4	46	M-H2O-H	C8H12O9	-1.60833	1.11307	0.0284684	0.0668424	3.61777	12.276	65760.6	5356.83	55737.7	42218.1	12918.4	129645	10534	143511	2746.5	1408.06	1513.35	7209.88	13313.6	5949.57
4.22_326.2066m/z	326.207	4.21633	pos	8-Hydroxycarteolol	HMDB0060990	Organoheterocyclic compounds	Quinolines and derivatives	Quinolones and derivatives			39.5	8.85	M+NH4	C16H24N2O4	-2.56275	1.11249	0.0151418	0.041285	-0.942789	0.520226	64003.3	123030	146327	90215.3	67864.5	39270.3	13243.3	27099.2	120706	112983	130662	126659	123357	123811
9.94_505.3176m/z	505.318	9.93662	neg	Polyporusterone D	HMDB0038500	Lipids and lipid-like molecules	Steroids and steroid derivatives	Androstane steroids			38.3	0	M+FA-H	C28H44O5	1.04254	1.11211	6.25398e-06	0.000168962	2.43514	5.40817	51187.4	9464.83	46292	49626.8	32006.3	54842.3	65385.2	58971.5	11079.9	8503.05	11536.6	4594.85	9235.69	11838.9
12.63_302.2238n	303.231	12.6292	pos	Eicosapentaenoic acid	HMDB0001999	Lipids and lipid-like molecules	Fatty Acyls	Fatty acids and conjugates	**	C06428	54.6	80.8	M+H-H2O, M+H	C20H30O2	-2.73674	1.1116	0.00452074	0.0165602	1.68801	3.22212	79828.6	24775.1	51887.5	35832.7	126498	60198	91848.1	112707	30777.7	26626.6	27079.1	29640.3	8097.69	26429.5
3.13_258.0789m/z	258.079	3.12973	pos	2-(Ethylsulfonylmethyl)phenyl methylcarbamate	94813	Benzenoids	Benzene and substituted derivatives	Phenyl methylcarbamates			38.7	0.0343	M+H	C11H15NO4S	-2.33301	1.11075	1.16607e-06	6.10735e-05	-3.80933	0.0713308	3161.53	44322.1	4842.04	3975.19	5112.89	2694.34	421.058	1923.67	42321.7	55730.9	36139.3	36793.4	56984.2	37963.2
4.68_463.1702m/z	463.17	4.6807	pos	O-hexanoyl-adenosine monophosphate	LMFA07080001	Lipids and lipid-like molecules	Fatty Acyls	Fatty esters			44.7	27.9	M+NH4	C16H24N5O8P	0.379965	1.11023	0.000532925	0.00356134	-1.65768	0.316948	22045.3	69555	26630.9	21048.4	22247.1	26260.8	8214.74	27870.1	41540.1	105118	57063.7	83299	63694.7	66614.1
1.55_210.1120m/z	210.112	1.54968	pos	Allyl phenoxyacetate	HMDB0031610	Benzenoids	Benzene and substituted derivatives	Phenoxyacetic acid derivatives			42.3	19.4	M+NH4	C11H12O3	-2.4672	1.10979	1.8554e-05	0.000348455	-1.85993	0.27549	16334.3	59291.8	16470.6	19353.6	23684.3	18279.6	8455.23	11762.5	49943	77930.3	57186.9	71096	54873.6	44721.3
3.82_272.0237m/z	272.024	3.82032	neg	(2S)-2-amino-3-[4-hydroxy-3-(sulfooxy)phenyl]-2-methylpropanoic acid	HMDB0142153	Organic acids and derivatives	Organic sulfuric acids and derivatives	Arylsulfates			45.1	30.5	M-H2O-H	C10H13NO7S	0.860775	1.10782	0.000235687	0.00200454	-3.03166	0.122286	6157.37	50352	5800.59	4970.87	5539.15	4562.07	12465.9	3605.63	35024.3	28279.6	82109.6	45697.5	59309.7	51691.3
3.97_312.1435m/z	312.144	3.96827	pos	Arginyl-Valine	HMDB0028722	Organic acids and derivatives	Carboxylic acids and derivatives	Amino acids, peptides, and analogues			47.4	41	M+K	C11H23N5O3	1.05609	1.10782	5.21627e-06	0.000150005	-1.71591	0.304411	18112.2	59499.3	17788	22248.7	25923.8	10111.1	16297.8	16304.1	48618.2	56432.7	52475.3	57315.4	65194.1	76959.8
9.65_405.2646m/z	405.265	9.65095	neg	(22E)-3alpha,7alpha,12alpha-Trihydroxy-5beta-chol-22-en-24-oic Acid	LMST04010232	Unclassified	Unclassified	Unclassified			47.3	43.8	M-H	C24H38O5	-0.152858	1.10731	4.16746e-06	0.000132893	2.59339	6.03514	50310.9	8336.33	35974.5	41643.9	49637.1	52843.2	53524.6	68242.3	11231.4	7372.18	9637.09	3899	10116.5	7761.83
5.36_631.2415m/z	631.241	5.35705	neg	XYLOCARPUS A	43801	Unclassified	Unclassified	Unclassified			37.7	0	M+FA-H	C31H38O11	3.15287	1.10645	1.03065e-07	1.64315e-05	-2.92998	0.131216	6110.81	46570.6	9645.91	7077.43	7106.3	7733.28	1.03932e-06	5101.93	50893.1	54997.5	38627.2	47798.4	48334.4	38773
10.56_484.3032m/z	484.303	10.5585	neg	PE(O-16:0/0:0)	LMGP02060002	Lipids and lipid-like molecules	Glycerophospholipids	Glycerophosphoethanolamines			56.2	88.7	M+FA-H	C21H46NO6P	-2.87053	1.10478	0.000487887	0.00334512	3.483	11.1812	51439.1	4600.52	40313.9	69949.6	78716.7	33290.1	63912.6	22451.5	4572.57	2146.39	1718.32	7496.03	7115.87	4553.92
6.61_303.2178m/z	303.218	6.61363	neg	8,9,16-trihydroxy palmitic acid	LMFA01050100	Lipids and lipid-like molecules	Fatty Acyls	Fatty Acids and Conjugates			46	37.1	M-H	C16H32O5	0.336173	1.10145	0.00807924	0.025667	1.63946	3.1155	75526.8	24242.3	47850.3	89694	52527.3	138618	87448.5	37023.2	17155.6	30384.6	20452.8	30056.6	27527.9	19876.2
5.19_313.1173m/z	313.117	5.18742	pos	Dictyoquinazol A	HMDB0040435	Organoheterocyclic compounds	Diazanaphthalenes	Benzodiazines			40.6	11.5	M+H	C17H16N2O4	-3.09539	1.10143	0.000144496	0.00140458	-1.95994	0.257039	15110.6	58787.2	19509	14051.1	20410.7	17959.7	6385.84	12347.3	70668.4	64120.2	52466	46579.4	83171.2	35717.9
1.10_198.0756m/z	198.076	1.10468	pos	N,N-Dihydroxy-L-phenylalanine	73313	Unclassified	Unclassified	Unclassified			47.6	46.1	M+H	C9H11NO4	-2.40226	1.10098	0.00607538	0.0206881	-0.416484	0.749248	153973	205503	182138	155163	183253	147654	99683.6	155946	217998	220579	192103	188981	230705	182654
7.95_426.2507m/z	426.251	7.9499	pos	Cascarillin	HMDB0036836	Lipids and lipid-like molecules	Prenol lipids	Diterpenoids		C09071	39.1	11.5	M+NH4	C22H32O7	4.99518	1.1009	0.00134659	0.00681435	-3.70435	0.0767148	3868.3	50424.5	2118.5	1821.76	2894.53	2027.63	10703.7	3643.65	89983.5	63882.5	58498.1	33895.2	17386	38901.5
0.77_262.0568m/z	262.057	0.7673	neg	2-(Hydroxymethyl)-3-(acetamidomethylene)succinate	63868	Unclassified	Unclassified	Unclassified			38.2	0	M+FA-H	C8H11NO6	-0.24887	1.09963	2.81383e-09	2.65015e-06	-1.83357	0.280569	15230.9	54285.6	19393.4	14983.9	16568	13856	12032.5	14551.4	51564.5	58252.2	58166.7	56423.3	47490.7	53816.2
10.13_462.3224m/z	462.322	10.1318	neg	N-arachidonoyl isoleucine	LMFA08020111	Lipids and lipid-like molecules	Fatty Acyls	Fatty amides			40.1	5.23	M+FA-H	C26H43NO3	-0.138077	1.09936	0.000229401	0.00196236	7.31054	158.742	43849.4	276.231	27309.3	66828.6	18981.7	47583	39428.7	62965.3	819.499	9.37014	9.29319	1.03932e-06	811.221	8.00443
6.36_271.1553m/z	271.155	6.35612	neg	4,5-Dihydrovomifoliol	HMDB0040615	Lipids and lipid-like molecules	Prenol lipids	Sesquiterpenoids			52.4	66.4	M+FA-H	C13H22O3	1.02294	1.09881	0.0142496	0.0394342	0.773811	1.70978	128273	75023.1	110966	139882	106362	203071	132003	77354	65084.2	86847.6	61568.1	82468.7	84131.6	70038.3
6.62_515.2910n	516.301	6.61648	pos	Tauroursocholic acid	HMDB0000889	Lipids and lipid-like molecules	Steroids and steroid derivatives	Bile acids, alcohols and derivatives			50.9	73.2	M+H-H2O, M+NH4, M+H	C26H45NO7S	-1.38488	1.09801	0.000955073	0.00533801	2.23534	4.70874	58527.8	12429.6	48399.6	34301.8	32044.3	83493.7	65893	87034	7690.97	16175.4	18488.1	6521.05	13662.5	12039.5
10.13_210.1615n	193.158	10.1263	pos	7-tridecynoic acid	LMFA01030600	Lipids and lipid-like molecules	Fatty Acyls	Fatty Acids and Conjugates			52.5	70.7	M+H-H2O, M+H	C13H22O2	-2.08386	1.097	0.00900022	0.02779	-1.91197	0.26573	20117.8	75707.6	17053.4	15394.6	29784	24983.6	14505.2	18985.8	53769.4	106377	71899.1	138318	18916.9	64966
7.82_349.2385m/z	349.238	7.81998	neg	Drostanolone	HMDB0014996	Lipids and lipid-like molecules	Steroids and steroid derivatives	Androstane steroids		C14605	45.3	29.5	M+FA-H	C20H32O2	0.101632	1.09667	0.00847591	0.0266112	7.81489	225.173	52681.6	233.96	7950.37	24180.3	37087.4	118582	70069.6	58219.5	183.159	1.03932e-06	429.279	76.7171	95.4247	619.182
10.13_196.1459n	179.143	10.1263	pos	8E,10E-dodecadienoic acid	LMFA01030238	Lipids and lipid-like molecules	Fatty Acyls	Fatty Acids and Conjugates			51.6	66.9	M+H-H2O, M+Na, M+H	C12H20O2	-2.39322	1.09594	0.00780415	0.0249857	-1.41122	0.375992	33070.3	87954.7	38003.2	25672.4	41494.2	42139.7	23763.6	27348.6	71502.2	111399	86077.3	147928	29627.6	81194
4.99_302.1958m/z	302.196	4.99107	pos	3-hydroxy-cis-5-octenoylcarnitine	LMFA07070038	Lipids and lipid-like molecules	Fatty Acyls	Fatty esters			44.2	26.1	M+H	C15H27NO5	-1.42553	1.0946	0.0499761	0.102917	0.421793	1.33959	271332	202549	300618	337131	352755	238506	152588	246397	187018	228348	199731	195489	201541	203164
0.75_188.1025m/z	188.102	0.754983	pos	N-Nitrosoguvacoline	73176	Unclassified	Unclassified	Unclassified			37.8	0	M+NH4	C7H10N2O3	-2.87056	1.09392	0.000164236	0.00154422	1.80014	3.48254	60028.2	17236.9	73470.6	63736.6	63379.7	78962.4	29660.9	50958.6	21220	17767	15080.4	19072.8	17392.5	12888.7
10.10_398.3040m/z	398.304	10.0983	pos	α,α-dimethyl anandamide	36748	Unclassified	Unclassified	Unclassified			38.5	0	M+Na	C24H41NO2	2.73315	1.09323	0.0047854	0.0172682	7.18412	145.424	50716	348.745	36296.5	18646.5	22961.7	50632.7	111082	64676.4	1.03932e-06	329.525	201.142	1.03932e-06	203.985	1357.82
10.33_306.1824n	307.19	10.334	pos	5'-Carboxy-gamma-chromanol	HMDB0012799	Organoheterocyclic compounds	Benzopyrans	1-benzopyrans			52.4	71.6	M+H-H2O, M+H	C18H26O4	-2.45719	1.09302	0.0165637	0.0441902	1.61045	3.05348	84225.8	27583.5	37167.8	160197	96290.5	101033	29418.9	81247.9	22700.7	39280	20024.9	25178.3	29288.1	29029.1
6.97_331.2259m/z	331.226	6.96748	pos	Methyl-(10S)-hydroxy-(11S,12S)-epoxy-(5Z,8Z,14Z,17Z)-eicosatetraenoate	LMFA03090012	Lipids and lipid-like molecules	Fatty Acyls	Eicosanoids			49.7	59.7	M+H-H2O	C21H32O4	-2.51758	1.09271	0.00495136	0.0177215	3.38249	10.4287	55626	5333.94	65673.8	24438.9	17278.1	40907.3	79037.8	106420	7239.59	4375.43	6073.49	5308.66	5205.6	3800.85
12.05_198.1615n	199.169	12.0525	pos	11-Dodecenoic acid	HMDB0032248	Lipids and lipid-like molecules	Fatty Acyls	Fatty acids and conjugates			53.7	76.3	M+H-H2O, M+H	C12H22O2	-2.4986	1.09205	0.00282009	0.0117721	-1.45249	0.365391	26592.1	72777.1	11972.6	18956.4	27681	25965.8	37903.4	37073.6	100063	80305.3	102840	34095.5	53066.7	66292.9
1.68_279.1004m/z	279.1	1.67542	pos	DIHYDRO TANSHINONE	85014	Unclassified	Unclassified	Unclassified			49	59.7	M+H	C18H14O3	-4.28557	1.09176	0.0337754	0.0762489	1.09078	2.12989	125725	59028.7	118846	181689	222234	44238.4	105799	81542	63808.4	65399.5	55353.9	39358.5	70703.3	59548.7
12.07_480.3098m/z	480.31	12.0682	neg	PC(15:0/0:0)[U]	40379	Unclassified	Unclassified	Unclassified			39.4	0	M-H	C23H48NO7P	0.520182	1.09174	0.0113977	0.0332045	-1.278	0.412366	35950.1	87180.1	27922.5	27497.3	87632.7	672.42	42762.1	29213.4	63457	138319	91071.2	74546.2	61063.1	94624.2
6.72_186.0910m/z	186.091	6.71682	pos	Methsuximide	HMDB0015611	Organoheterocyclic compounds	Pyrrolidines	Phenylpyrrolidines			49.3	51.4	M+H-H2O	C12H13NO2	-1.74349	1.08888	0.000609338	0.00388498	-6.32901	0.0124388	551.103	44305.2	482.271	519.771	457.054	518.341	926.598	402.58	74858.1	26255.6	61109.1	27258.7	22847.6	53502.2
0.69_504.1679n	527.157	0.685717	pos	Levan	HMDB0003539	Organic oxygen compounds	Organooxygen compounds	Carbohydrates and carbohydrate conjugates	**	C01355	37.7	0	M+Na, M+K	C18H32O16	-2.16453	1.08882	0.00864878	0.0269784	-1.0661	0.477608	47675.2	99820.8	27923.2	33111.3	43016.2	66708	51917.8	63374.9	104499	87977.2	142627	119111	36481.4	108229
0.75_202.0817m/z	202.082	0.754983	pos	Asparaginyl-Serine	HMDB0028740	Organic acids and derivatives	Carboxylic acids and derivatives	Amino acids, peptides, and analogues			42.3	20	M+H-H2O	C7H13N3O5	-2.41187	1.08841	0.0476259	0.0992355	0.607971	1.52411	183377	120317	250644	200882	219673	212422	68150.4	148488	110692	136315	103790	143843	131953	95308.2
10.83_263.1999m/z	263.2	10.8346	pos	Vetiveryl acetate	92640	Lipids and lipid-like molecules	Prenol lipids	Sesquiterpenoids			37.1	0	M+H	C17H26O2	-2.57737	1.08753	0.00145363	0.0072172	1.65183	3.14232	67928.6	21617.3	45216.6	54667.8	40826	68882.3	100949	97030.2	22589.7	23969.1	20512.6	23376.9	16153.4	23102.1
4.81_257.0680m/z	257.068	4.81403	neg	3,4,5-trihydroxy-6-{[(2E)-2-methylbut-2-enoyl]oxy}oxane-2-carboxylic acid	HMDB0129102	Organic oxygen compounds	Organooxygen compounds	Carbohydrates and carbohydrate conjugates			36.8	1.89	M-H2O-H	C11H16O8	4.61864	1.08624	0.000223696	0.0019249	-1.8722	0.273156	16110.7	58979.7	15644.6	13109.6	12603.5	11862.9	8964.59	34478.8	51137.6	30259.1	75910.4	62294.1	65570.2	68707.2
9.79_493.3539m/z	493.354	9.78512	neg	Teasterone	64149	Lipids and lipid-like molecules	Sterol Lipids	Sterols			37.6	0	M+FA-H	C28H48O4	0.906425	1.0857	2.97529e-06	0.000106058	2.67842	6.40153	47326.6	7393.02	38645	57794.8	45744.9	39228.4	62313.1	40233.7	9187.37	8425.5	6171.82	3764.68	8569.01	8239.76
3.83_232.0946n	215.091	3.82903	pos	Glycerol 1-propanoate diacetate	HMDB0031640	Lipids and lipid-like molecules	Glycerolipids	Triradylcglycerols			41.9	18.1	M+H-H2O, M+NH4, M+H	C10H16O6	-0.328683	1.08503	0.0295783	0.0687861	2.32323	5.0045	76118.4	15210	18110.5	27626.9	85971.8	103539	175194	46268.3	15680.5	12864	17521.6	13854.6	19068	12271.3
10.76_493.3539m/z	493.354	10.7613	neg	Typhasterol	LMST01030130	Lipids and lipid-like molecules	Steroids and steroid derivatives	Bile acids, alcohols and derivatives	**	C15793	40.8	12.6	M+FA-H	C28H48O4	0.989022	1.08456	3.30748e-05	0.00050616	1.95246	3.87034	55526.7	14346.7	39113.4	78994.7	51868	59904.3	49975.6	53304.2	18753.9	17889.7	12344.8	6624.39	11738.5	18729
5.56_239.1636m/z	239.164	5.55567	pos	(6S,8Z)-6-Hydroxy-3-oxotetradecenoic acid	HMDB0062364	Lipids and lipid-like molecules	Fatty Acyls	Fatty acids and conjugates			50.2	58	M+H-H2O	C14H24O4	-2.19157	1.08425	0.00103424	0.00565257	-1.17183	0.443859	36481.2	82191.1	26117.3	38917.8	40918.3	42892.9	43633.3	26407.7	117219	83335.7	58165.7	69586.7	101350	63489.7
10.44_361.2407m/z	361.241	10.4421	neg	2-mercapto-octadecanoic acid	LMFA01130002	Lipids and lipid-like molecules	Fatty Acyls	Fatty Acids and Conjugates			44.4	36.4	M+FA-H	C18H36O2S	-3.43132	1.0842	0.0240083	0.0587274	3.53408	11.5841	64506.9	5568.56	45268.1	151876	103972	58220.3	11752.3	15952	4713.07	8128.22	2972.61	6140.33	4705.69	6751.46
3.92_274.0738m/z	274.074	3.92235	pos	Hawkinsin	HMDB0002354	Organic acids and derivatives	Carboxylic acids and derivatives	Amino acids, peptides, and analogues			41.2	14.1	M+H-H2O	C11H17NO6S	-2.0912	1.08372	1.91197e-07	2.25519e-05	-3.47845	0.0897188	3805.49	42415.7	5364.2	4216.49	4844.69	3722.16	1871.17	2814.2	46828.5	48346.2	38115.4	36810.9	51438	32955.2
0.80_160.0601m/z	160.06	0.796517	pos	N-(2-Hydroxyethyl)iminodiacetic acid	44781	Unclassified	Unclassified	Unclassified			38.1	0	M+H-H2O	C6H11NO5	-2.14362	1.08365	3.06053e-06	0.000108034	-1.09529	0.468042	35425.2	75688.1	30559.6	28733.3	34083.8	42459.7	41444	35270.5	80505.9	80333.5	65359.6	84974.4	79614.3	63340.7
13.78_252.2446n	253.252	13.7829	pos	2,6,8,12-Tetramethyl-2,4-tridecadien-1-ol	LMFA05000170	Lipids and lipid-like molecules	Fatty Acyls	Fatty alcohols			51.8	66.2	M+H-H2O, M+H	C17H32O	-2.93504	1.08351	0.0337214	0.0761565	-2.49222	0.177733	12156.5	68397.7	1161.72	7297.13	50259.4	620.614	9697.26	3902.86	152931	73886.5	104331	17179.8	32331.7	29725.4
3.66_493.1378m/z	493.138	3.65802	pos	Malvidin 3-glucoside	HMDB0030777	Phenylpropanoids and polyketides	Flavonoids	Flavonoid glycosides	***	C12140	37.1	1.52	M+H	C23H24O12	7.59024	1.08254	0.000859507	0.00496406	-12.1128	0.000225779	10.2865	45560.3	1.03932e-06	1.03932e-06	1.03932e-06	1.03932e-06	1.03932e-06	61.7192	21590.7	83600.7	50818.9	59969.2	26635.5	30746.5
8.39_495.3332m/z	495.333	8.38987	neg	3α,12α,22-Trihydroxy-5β-cholestan-26-oic acid	43074	Unclassified	Unclassified	Unclassified			37.6	0	M+FA-H	C27H46O5	0.945152	1.08093	0.000114192	0.00118377	1.87363	3.66453	58043.3	15839.2	53623.6	59526.4	46314.3	45316.3	90017.9	53461.3	17522.1	13180.4	21904.5	11406.9	15191.3	15830.1
6.87_415.3185m/z	415.319	6.86815	pos	calcitetrol	LMST03020686	Lipids and lipid-like molecules	Steroids and steroid derivatives	Vitamin D and derivatives			50.6	73.1	M+H-H2O	C27H44O4	-4.99152	1.07942	0.00252675	0.0108609	1.83663	3.57174	65269.5	18273.9	85857.7	43785	35635.8	55019.2	59156.6	112163	20552.5	20486.3	17391.5	13105.2	19939.2	18168.7
0.77_190.1069m/z	190.107	0.768833	pos	Alexine	68133	Unclassified	Unclassified	Unclassified			38.6	0	M+H	C8H15NO4	-2.61144	1.0793	0.00456884	0.0166894	-0.486337	0.713835	125513	175828	158926	141534	146948	100399	112282	92986.6	157549	190523	145727	196149	175766	189258
3.84_304.1760m/z	304.176	3.84435	pos	Phenylalanyl-Arginine	HMDB0028989	Organic acids and derivatives	Carboxylic acids and derivatives	Amino acids, peptides, and analogues			50.9	63.1	M+H-H2O	C15H23N5O3	-2.64237	1.07906	0.0367098	0.0813136	3.38203	10.4254	69637.7	6679.65	79637.1	167768	115812	4548.99	37253.3	12806.6	5202.4	3603.95	4038.87	3311.77	8953.06	14967.8
10.63_429.3350m/z	429.335	10.6316	pos	3,4-Dimethyl-5-pentyl-2-furanpentadecanoic acid	HMDB0112081	Lipids and lipid-like molecules	Fatty Acyls	Fatty acids and conjugates			38.6	0	M+Na	C26H46O3	2.56845	1.0788	0.000673884	0.00417006	1.87022	3.65589	61367.2	16785.8	37851.8	68587.2	59539.3	61119.2	99579.8	41525.7	23575.8	14747.6	14941.6	12328.2	17178.9	17942.8
10.44_467.3002n	468.307	10.4428	pos	LysoPC(14:0/0:0)	HMDB0010379	Lipids and lipid-like molecules	Glycerophospholipids	Glycerophosphocholines			56.3	87.3	M+H, M+Na	C22H46NO7P	-2.19525	1.07845	0.0182532	0.0475863	-1.55479	0.340379	27029.8	79410.8	26189.6	42910.2	68776.6	4780.41	2392.99	17128.7	148729	82772.7	73687.9	37067.9	56338	77868.8
4.60_286.1757m/z	286.176	4.59558	pos	Leu-Gly-Pro	65659	Unclassified	Unclassified	Unclassified			42.6	24.2	M+H	C13H23N3O4	-1.43124	1.07777	0.0101016	0.0303375	1.16967	2.24959	96552.6	42920	71091.9	138879	110056	56363.8	136826	66099	63709.4	18901	31467.8	30950.7	66204.3	46286.8
9.95_452.2655m/z	452.265	9.95312	neg	N-linolenoyl glutamic acid	LMFA08020214	Lipids and lipid-like molecules	Fatty Acyls	Fatty amides			39.1	0.0529	M+FA-H	C23H37NO5	0.242278	1.07722	0.0154238	0.0418414	2.23084	4.69407	67376.6	14353.6	53878.7	59329.7	8770.29	75816.5	143138	63326.5	10523.8	12823.3	10940	5171.22	14946.8	31716.3
12.05_184.1459n	167.143	12.0525	pos	Undecylenic acid	LMFA01030036	Lipids and lipid-like molecules	Fatty Acyls	Fatty acids and conjugates		C13910	52.6	70.3	M+H-H2O, M+H	C11H20O2	-2.37166	1.07663	0.00346468	0.0136721	-1.59643	0.330694	22462.3	67924.8	9365.85	15651.3	21390.4	20547.2	36463.2	31356.1	93454.5	79370.4	98295.7	27639.6	47554.8	61234
1.72_243.1476n	244.155	1.71895	pos	1-((4-amino-2-propylpyrimidin-5-yl)methyl)-2-methylpyridinium	34498	Unclassified	Unclassified	Unclassified			41.2	24.2	M+H, M+K	C13H17N5	-3.22095	1.07634	0.00115069	0.00609058	-3.45837	0.0909761	4360.97	47935.3	5292.35	5336.1	5484.87	3030.06	2930.3	4092.14	29755.2	46019.8	94144.3	34281.5	35468.1	47943
11.08_281.1740m/z	281.174	11.0807	pos	Tetranor-PGD1	LMFA03010215	Lipids and lipid-like molecules	Fatty Acyls	Eicosanoids			50.6	59.2	M+H-H2O	C16H26O5	-2.32101	1.07476	0.000234196	0.00199732	-1.64595	0.319537	19382.4	60657.9	30300.2	19366.8	30415	20448.2	4945.91	10818.6	69725.3	74462.5	57604.7	33178.8	59424	69552.4
5.56_349.1207m/z	349.121	5.55567	pos	(4E)-7-(4-hydroxy-3-methoxyphenyl)-1-phenylhept-4-en-3-one	HMDB0138247	Phenylpropanoids and polyketides	Diarylheptanoids	Linear diarylheptanoids			41.5	12.5	M+K	C20H22O3	2.24671	1.07031	9.62243e-06	0.000225295	-7.24974	0.00657068	257.718	39222.4	83.9617	263.321	550.932	1.03932e-06	344.034	304.057	33927	20413.9	44656.3	35386	50159.4	50791.7
2.50_313.1386m/z	313.139	2.49937	pos	Prulaurasin	HMDB0035022	Organic oxygen compounds	Organooxygen compounds	Carbohydrates and carbohydrate conjugates			37.8	0	M+NH4	C14H17NO6	-2.81841	1.06959	4.22005e-06	0.000133678	-1.96944	0.255352	13231.4	51816.3	17366.2	18621.8	22825.8	6099.12	5703.19	8772.1	63279.1	49317	46354.7	53855.2	56159.1	41932.3
10.27_315.2313m/z	315.231	10.2724	pos	Progesterone	HMDB0001830	Lipids and lipid-like molecules	Steroids and steroid derivatives	Pregnane steroids	***	C00410	53.4	76.5	M+H	C21H30O2	-1.78129	1.06822	0.0128821	0.0364778	3.89364	14.8628	54572.3	3671.73	31069.4	37690.2	40077.1	136152	26499.6	55946.1	3314.33	3181.66	2657.97	7394.97	599.596	4881.87
6.22_374.1943n	355.176	6.22172	neg	6-Epi-7-isocucurbic acid glucoside	HMDB0029782	Lipids and lipid-like molecules	Fatty Acyls	Fatty acyl glycosides			48.7	54.4	M-H2O-H, M-H	C18H30O8	0.599156	1.06762	1.1964e-05	0.000258872	0.739074	1.6691	95584.7	57267.1	109051	100673	97407.1	97894.7	87751	80731.9	50025.7	56468.7	51019.5	66695.4	59484.3	59908.8
7.43_321.1709m/z	321.171	7.43422	neg	Panaquinquecol 2	HMDB0038938	Lipids and lipid-like molecules	Fatty Acyls	Fatty alcohols			54	75.2	M+FA-H	C17H24O3	0.384222	1.0673	1.32295e-05	0.000278973	2.58641	6.00604	46698.1	7775.19	43309.8	55825.7	33660.5	32601.4	58894	55897.3	5864.25	9325.52	4386.95	8541.55	11491.3	7041.6
8.39_478.2934n	459.276	8.38987	neg	25-Acetylvulgaroside	HMDB0041365	Lipids and lipid-like molecules	Prenol lipids	Sesterterpenoids			53.2	78.5	M-H2O-H, M-H	C27H42O7	0.72705	1.06711	0.00118339	0.00622389	2.07368	4.20958	57942.4	13764.4	46972.7	38175.3	29560.4	61671.1	82277.4	88997.8	16707	15205	15358.2	9607.85	13576.3	12132.1
10.79_285.2073m/z	285.207	10.7943	neg	Hexadecanedioic acid	5642	Lipids and lipid-like molecules	Fatty Acyls	Fatty acids and conjugates	**	C19615	55	81	M-H	C16H30O4	0.619798	1.06659	0.00106073	0.00575508	3.13783	8.80199	50249.5	5708.87	14783.5	80844.8	41046.8	36622.2	65700.9	62498.6	5611.24	4228.31	5417.36	3927.45	9932.33	5136.56
1.49_364.1252m/z	364.125	1.49148	neg	2-(acetylamino)-1,5-anhydro-2-deoxy-3-O-b-D-galactopyranosyl-D-arabino-Hex-1-enitol	HMDB0002278	Organic oxygen compounds	Organooxygen compounds	Carbohydrates and carbohydrate conjugates			55.2	82.2	M-H	C14H23NO10	0.886602	1.06459	0.046884	0.0981025	0.948757	1.93021	135120	70002.7	149252	110196	116502	77329.3	103559	253881	83698.3	52103.2	110450	57355.9	22267.8	94140.6
1.72_240.0861m/z	240.086	1.71895	pos	3-(7-hydroxy-6-methoxy-2H-1,3-benzodioxol-5-yl)prop-2-enal	HMDB0128663	Organoheterocyclic compounds	Benzodioxoles	Unclassified			41.3	13.2	M+NH4	C11H10O5	-2.62761	1.06444	4.34319e-05	0.000605294	-1.4765	0.35936	21545.4	59954.7	19753.2	29766.6	35047.2	12922.4	14576.6	17206.1	62310.6	52112.5	69771.4	43417.4	62115.1	70001.2
2.96_138.0547m/z	138.055	2.95873	pos	p-Aminobenzoic acid	3261	Benzenoids	Benzene and substituted derivatives	Benzoic acids and derivatives	**	C00568	50.5	57.6	M+H	C7H7NO2	-2.06095	1.06309	0.0176307	0.046338	1.101	2.14504	106657	49722.5	39962.3	152179	164029	83804.9	121082	78883.4	58279.7	42443.4	38107.8	36048	57860.3	65595.9
8.24_159.1163m/z	159.116	8.24075	pos	(S)-4-(4-Methylphenyl)-2-pentanone	HMDB0034177	Lipids and lipid-like molecules	Prenol lipids	Monoterpenoids			38.1	0	M+H-H2O	C12H16O	-2.77776	1.0619	0.00711075	0.0232794	3.32569	10.0261	54619.1	5447.69	30838.5	12663	29672.7	71825.2	76709.1	106006	6696.07	5664.45	6907.44	6115.95	3483.73	3818.49
8.93_911.5019m/z	911.502	8.933	neg	Hoduloside III	HMDB0039072	Lipids and lipid-like molecules	Fatty Acyls	Fatty acid esters			39.1	2.2	M-H	C47H76O17	1.05753	1.0616	0.000456338	0.00318615	-3.07859	0.118373	5850.1	49420.8	16423.1	1.03932e-06	5986.53	12691	1.03932e-06	1.03932e-06	25025.8	76318.7	37705.5	65790.4	55038.1	36646.6
12.02_366.2628m/z	366.263	12.0202	pos	3b,15b,17a-Trihydroxy-pregnenone	HMDB0000353	Lipids and lipid-like molecules	Fatty Acyls	Fatty acids and conjugates			54.4	80	M+NH4	C21H32O4	-3.20447	1.06088	0.00797259	0.0254044	-2.33035	0.198835	12234.4	61530.5	26513.2	7484.74	27153.4	10069.3	624.442	1561.49	76284.5	114369	61197.2	64834	10925.6	41572.5
1.34_218.1381m/z	218.138	1.34113	pos	(±)-Propionylcarnitine	85176	Unclassified	Unclassified	Unclassified			49.2	56.4	M+H	C10H19NO4	-2.64769	1.06039	0.0166193	0.0442977	0.821169	1.76684	124907	70695	122479	150067	156809	113035	73776.8	133272	63919.5	45437.2	51580.6	57135.8	141012	65084.6
10.88_354.2760n	355.283	10.8774	pos	MG(0:0/18:2(9Z,12Z)/0:0)	HMDB0011538	Lipids and lipid-like molecules	Fatty Acyls	Lineolic acids and derivatives	***		52.5	69.1	M+H-H2O, M+H	C21H38O4	-2.78573	1.06006	0.0327198	0.0743692	-6.00471	0.0155741	907.928	58297.5	1148.64	1383.81	1831.51	1083.62	1.03932e-06	1.03932e-06	33579.2	165719	29204.8	10209.6	75271.8	35800.7
1.66_283.1283m/z	283.128	1.66097	pos	N-Phenylacetylglutamic acid	HMDB0059772	Organic acids and derivatives	Carboxylic acids and derivatives	Amino acids, peptides, and analogues			37.7	0	M+NH4	C13H15NO5	-2.23686	1.06001	0.00158565	0.00768672	-0.909469	0.532381	49422.9	92833.7	58332.5	76667.3	57585.9	35049.5	38723.4	30178.8	90527.3	79432.2	123914	82591.5	100825	79711.8
6.03_337.1768m/z	337.177	6.03402	neg	Carteolol	HMDB0014662	Organoheterocyclic compounds	Quinolines and derivatives	Hydroquinolines		C06874	42.8	18	M+FA-H	C16H24N2O3	-0.312719	1.05976	0.0168788	0.044874	2.07735	4.22031	70317.5	16661.7	58589.7	62330.4	40564.2	32322.2	157540	70558.9	15500.1	13932.7	14160.8	6468.67	33457.6	16450.4
10.86_337.2513m/z	337.251	10.8632	pos	15-methyl-octadecanoic acid	LMFA01020176	Lipids and lipid-like molecules	Fatty Acyls	Fatty Acids and Conjugates			38	0	M+K	C19H38O2	3.18311	1.05706	0.00636259	0.0213777	2.82097	7.06635	56905.8	8053.06	9368.94	42966.5	47378.2	65296.1	114678	61746.6	6197.94	6874.77	5602.48	3413.37	12500.9	13728.9
5.22_259.1778n	260.185	5.2152	pos	L-Glutamic acid dibutyl ester	3545	Unclassified	Unclassified	Unclassified			38.7	0	M+H, M+Na	C13H25NO4	-2.17116	1.057	1.97693e-05	0.000360318	-1.36074	0.389382	24369.9	62586.1	27300.7	33122.7	37947.6	17984.7	15190.6	14673.4	63165.9	76380.5	56464.8	56548.9	64278	58678.8
7.33_464.3018m/z	464.302	7.33122	neg	N-Palmitoyl tyrosine	HMDB0062340	Organic acids and derivatives	Carboxylic acids and derivatives	Amino acids, peptides, and analogues			41.7	12.4	M+FA-H	C25H41NO4	0.0277177	1.05621	0.0155834	0.0421677	5.99837	63.9278	52913.1	827.7	48252	12932.9	9691.7	51244.3	65152.2	130206	1199.27	888.214	1261.59	369.76	469.258	778.109
11.10_384.3022n	385.31	11.0959	pos	26:6(8Z,11Z,14Z,17Z,20Z,23Z)	LMFA01030838	Lipids and lipid-like molecules	Fatty Acyls	Fatty Acids and Conjugates			44.7	38	M+H-H2O, M+H	C26H40O2	-1.71996	1.05562	0.000441162	0.0031153	4.16555	17.9455	43756.7	2438.31	43120.3	29284.1	17795.1	40052.9	61847.1	70440.4	1290.29	3710.1	3511.24	2203.63	1211.64	2702.97
6.45_340.1873n	341.195	6.45355	pos	2,3-Dinor-6,15-diketo-13,14-dihydro-PGF1a	2561	Unclassified	Unclassified	Unclassified			37.4	0	M+H, M+Na	C18H28O6	-3.66773	1.05532	0.000235598	0.00200454	2.7866	6.90002	47793.4	6926.56	33718.4	43499.1	36024	37812.9	80878.7	54827.5	5863.55	6534.22	5928.83	8166.64	9587.82	5478.32
8.21_307.1895m/z	307.19	8.20923	pos	Compactin diol lactone	69858	Unclassified	Unclassified	Unclassified			49.7	61	M+H	C18H26O4	-2.74606	1.05521	6.882e-05	0.000827551	1.32735	2.50941	63810.7	25428.6	55745.5	69433.6	46752.6	66990	82568.9	61373.8	21231	34466.6	17455.5	35559	21999.3	21860.3
5.33_431.1748m/z	431.175	5.32615	neg	Geranylgeranyl-PP	HMDB0004486	Lipids and lipid-like molecules	Prenol lipids	Diterpenoids	**	C00353	38.7	0	M-H2O-H	C20H36O7P2	-2.16803	1.05441	1.58276e-05	0.000313847	2.73119	6.64004	44868.6	6757.27	39448.5	33663.7	33355.3	50184.4	47897.9	64661.6	5692.47	8635.92	5629.83	6256.27	8811.99	5517.14
1.09_186.0869m/z	186.087	1.09085	pos	SECNIDAZOLE	43554	Unclassified	Unclassified	Unclassified			38.4	0	M+H	C7H11N3O3	-2.52085	1.05299	0.00107077	0.00579007	0.902895	1.86981	93033.4	49755.4	91635.4	101437	114363	104775	50576.2	95414.2	46652.7	57102.6	43380.4	51274.1	58513	41609.7
3.24_327.1542m/z	327.154	3.23538	pos	Discadenine	64088	Unclassified	Unclassified	Unclassified			38.8	0	M+Na	C14H20N6O2	0.620873	1.05221	0.00030339	0.00240065	-3.20817	0.108204	4858.38	44900.2	7208.34	6330.47	7304.74	2347.25	3430	2529.47	31377	45153.2	45399.6	19995.6	56262.6	71213.1
4.81_287.1503m/z	287.15	4.81403	neg	Bz-Arg-OEt	65629	Unclassified	Unclassified	Unclassified			38.2	0	M-H2O-H	C15H22N4O3	-3.54576	1.05158	0.0269447	0.0641737	0.484193	1.3988	197894	141474	142413	172467	254097	236193	235159	147037	118405	140008	125017	151866	173024	140524
7.67_473.3273m/z	473.327	7.67408	neg	1,25-Dihydroxylumisterol(3)	LMST03030003	Lipids and lipid-like molecules	Sterol Lipids	Secosteroids			49.7	51.4	M+FA-H	C28H44O3	0.105672	1.05125	0.00777953	0.0249261	-3.16801	0.111259	5869.21	52752.8	699.2	2087.65	15257.1	361.509	2344.54	14465.3	57872.6	32924.2	77928.7	25507.9	104784	17499.2
7.84_460.2710m/z	460.271	7.8369	neg	Bimatoprost	HMDB0015041	Lipids and lipid-like molecules	Fatty Acyls	Eicosanoids			48.3	48.8	M+FA-H	C25H37NO4	1.22946	1.05052	0.00154156	0.00752648	5.59619	48.375	45007.5	930.387	31687.9	15347.3	36035.5	47488.9	50112	89373.4	1886.66	571.843	1586.04	432.495	364.104	741.188
5.96_490.2903m/z	490.29	5.95715	pos	PC(14:0/0:0)[U]	40279	Unclassified	Unclassified	Unclassified			39.3	0	M+Na	C22H46NO7P	-0.326594	1.04946	0.000257358	0.00213236	2.40241	5.28684	49850.7	9429.2	68257.7	56109	54789.9	53614.9	15512.2	50820.5	8653.55	8869.13	10811.6	7213.78	12321.4	8705.74
9.29_767.4554m/z	767.455	9.29483	pos	Tautomycin	66314	Unclassified	Unclassified	Unclassified			38	0	M+H	C41H66O13	-2.87371	1.04708	0.00145522	0.00722103	-2.45451	0.182439	9926.72	54411.1	23805.4	722.37	19502.6	15046.2	1.03932e-06	483.737	27885.7	83770.2	38163.2	73292.1	65109	38246.5
5.57_355.1765m/z	355.177	5.56998	neg	Pibutidine	HMDB0041986	Organic nitrogen compounds	Organonitrogen compounds	Amines			36.5	0	M-H	C19H24N4O3	-2.9741	1.04691	0.000118975	0.00121985	1.79214	3.46328	55508.3	16027.7	46549.2	50024.9	49616.9	42939.9	85902	58016.6	14150.1	15369.8	13476.8	19253.3	19169.5	14746.4
0.74_549.1679m/z	549.168	0.739483	neg	Cellotriose	3584	Unclassified	Unclassified	Unclassified			37	0	M+FA-H	C18H32O16	1.23309	1.04537	0.0100292	0.0301753	-1.32605	0.39886	31888.4	79948.9	44005.9	42101.1	73697.9	29721.3	1.03932e-06	1804.15	109077	87120.6	74069	79222.8	36775.9	93428
1.10_173.0683n	156.065	1.10468	pos	N-Acetyl-L-glutamate 5-semialdehyde	HMDB0006488	Organic acids and derivatives	Carboxylic acids and derivatives	Amino acids, peptides, and analogues	**	C01250	38.5	0	M+H-H2O, M+H, M+Na	C7H11NO4	-2.66093	1.04484	0.000603431	0.00386353	-0.741491	0.598121	63746.3	106578	69070	51360.5	59202.6	65598.4	70610.6	66635.7	97504.1	106128	107425	140101	109887	78420.7
9.43_480.3092n	461.291	9.4318	neg	Pterosterone	67218	Unclassified	Unclassified	Unclassified			37.7	0	M-H2O-H, M-H	C27H44O7	0.990053	1.04432	7.28404e-05	0.000863726	3.58565	12.0057	41298.8	3439.92	39649.3	39117.4	17588.3	57109.9	38984.8	55343.2	4693.39	2157.8	3581.54	1424.67	4460.73	4321.41
8.24_444.3309m/z	444.331	8.24075	pos	Psychosine	LMSP07000001	Lipids and lipid-like molecules	Sphingolipids	Glycosphingolipids	**	C01747	37.8	0	M+H-H2O	C24H47NO7	-2.21373	1.0442	0.000194534	0.00173414	-1.84251	0.278836	14810.4	53115.2	17351.4	26034.8	21675.3	4836.67	8677.98	10286.4	67498.5	55305.5	60862.2	26051.3	55742.4	53231.3
8.68_344.2709n	345.278	8.67928	pos	1-Phenyl-1,3-heptadecanedione	HMDB0035582	Organic oxygen compounds	Organooxygen compounds	Carbonyl compounds			37.4	0	M+H-H2O, M+H	C23H36O2	-1.76412	1.04414	0.047286	0.0986874	8.69354	414.014	59323.9	143.29	50441.7	1161.11	1335.86	61298.6	65389.7	176317	1.03932e-06	1.03932e-06	597.865	261.873	1.03932e-06	1.03932e-06
5.79_197.1168m/z	197.117	5.79475	pos	5S,6S-epoxy-7-undecynoic acid	LMFA01070039	Lipids and lipid-like molecules	Fatty Acyls	Fatty Acids and Conjugates			50.4	59.7	M+H	C11H16O3	-2.09907	1.04396	0.0483649	0.100398	2.79635	6.94681	69094.2	9946.18	24377.2	26010.3	17781.2	76039.9	187522	82834.5	9266.02	10993.2	8211.18	10895.2	13059	7252.47
6.37_315.2311m/z	315.231	6.37348	pos	20a-Hydroxydydrogesterone	2513	Unclassified	Unclassified	Unclassified			46.2	40.6	M+H	C21H30O2	-2.39594	1.04373	0.0101244	0.0303764	3.10403	8.59817	55374.5	6440.26	28865.2	25250.6	24031.2	56814.6	118846	78439.7	9908.47	7416.9	5748.22	3790.4	7964.53	3813.06
1.22_391.1851m/z	391.185	1.21557	pos	LysoPA(a-13:0/0:0)	HMDB0114760	Lipids and lipid-like molecules	Glycerophospholipids	Glycerophosphates			40.9	10.8	M+Na	C16H33O7P	-1.35037	1.04354	0.0403305	0.0874338	-0.763374	0.589117	85087	144431	53919.5	94022.3	156773	134221	27209.3	44376.6	136706	141017	121254	195666	168145	103799
4.60_236.1155n	259.107	4.59558	pos	Phenylalanyl-Alanine	HMDB0028988	Organic acids and derivatives	Carboxylic acids and derivatives	Amino acids, peptides, and analogues			41.5	14.8	M+H, M+Na	C12H16N2O3	-2.52187	1.04297	0.0120987	0.03471	-2.28093	0.205765	12274.5	59653.1	14920	24508.2	14478	7887.51	5858.15	5995.03	33413.7	83106.8	124774	31240.7	36327.2	49056.6
7.06_395.2073m/z	395.207	7.05677	neg	ANDROGRAPHOLIDE	44009	Unclassified	Unclassified	Unclassified			37.4	0	M+FA-H	C20H30O5	-0.763353	1.04282	6.92607e-06	0.000179756	1.24958	2.37773	62606.7	26330.5	75977.3	49781.8	55867.6	70354	64319.4	59340.2	23774.2	30008.8	20960.1	29807.4	30133.2	23299.4
5.81_457.2321m/z	457.232	5.80952	pos	PA(0:0/18:2(9Z,12Z))	LMGP10050044	Lipids and lipid-like molecules	Glycerophospholipids	Glycerophosphates	**	C00416	39.3	2.69	M+Na	C21H39O7P	-0.947695	1.04231	0.000416528	0.0029938	-1.32732	0.398508	27282.4	68461.5	27112.5	9743.91	32126.8	46876	15969.2	31866.1	79546.7	72395.6	67384.2	80148.7	70336.3	40957.4
6.77_335.0531m/z	335.053	6.76773	neg	1-[4,9-Dihydro-2-(methylthio)-1,3-thiazino[6,5-b]indol-4-yl]-2-propanone	HMDB0038641	Organoheterocyclic compounds	Indoles and derivatives	Indoles			39.1	1.07	M+FA-H	C14H14N2OS2	0.630876	1.04217	0.000408533	0.00294949	-13.7589	7.21362e-05	2.83565	39309.7	1.03932e-06	1.03932e-06	1.03932e-06	1.03932e-06	4.22557	12.7884	46705.4	22855.2	64032.4	23750.6	22771.2	55743.7
11.75_319.2239m/z	319.224	11.747	pos	15-Hydroxy-9Z,15Z-octadecadienoic acid	LMFA02000315	Lipids and lipid-like molecules	Fatty Acyls	Octadecanoids			50.4	61.6	M+Na	C18H32O3	-1.58693	1.0413	0.000722611	0.00438463	-1.49031	0.355937	23291.9	65438.3	9677.51	13238.3	19971.3	36978.6	29936.7	29949.1	83517.9	72032.7	47793.3	77241.5	36781.4	75263
6.15_288.1364n	287.129	6.15342	neg	8-hydroxy-2-methyl-2-(4-methylpent-3-en-1-yl)-2H-chromene-5-carboxylic acid	HMDB0134716	Benzenoids	Benzene and substituted derivatives	Benzoic acids and derivatives			44.1	27.3	M-H, M+FA-H	C17H20O4	0.795074	1.04126	1.25071e-06	6.34453e-05	1.73355	3.32546	52320	15733.2	49278.9	46902.4	60252.4	59969.8	54481.2	43035.2	18892.2	16853.9	13981.5	7255.45	22338.3	15077.7
8.63_444.2405m/z	444.24	8.6318	pos	Paliperidone	HMDB0015396	Organoheterocyclic compounds	Pyridopyrimidines	Unclassified			38.9	0	M+NH4	C23H27FN4O3	-0.131254	1.04113	4.48544e-06	0.0001389	-2.72696	0.151043	6361.27	42115.5	7801.71	7530.44	14568	3186.29	3120.9	1960.32	42764.5	49675	54493.3	32299.5	34973.7	38487
1.61_392.1203m/z	392.12	1.60963	neg	KINETIN RIBOSIDE	43508	Unclassified	Unclassified	Unclassified			38.9	0	M+FA-H	C15H17N5O5	-2.4658	1.04013	0.0408696	0.0882872	2.7138	6.56049	69922.7	10658.2	174070	58928.5	109707	16285.6	18583.8	41961.3	10011.1	6845.03	17510	6194.09	1576.9	21811.8
9.28_420.3230n	403.32	9.27842	pos	Dihomodeoxycholic acid	LMST04020031	Lipids and lipid-like molecules	Sterol Lipids	Bile acids and derivatives			50.9	65	M+H-H2O, M+H	C26H44O4	-2.21781	1.0398	0.0101744	0.0304878	2.03839	4.10787	64400	15677.2	42011.7	119312	63790.3	61494.5	89291.7	10499.8	21415	14245.7	17622.8	8923.85	15094	16761.9
3.67_265.1177m/z	265.118	3.67383	pos	Tyrosyl-Threonine	HMDB0029115	Organic acids and derivatives	Carboxylic acids and derivatives	Amino acids, peptides, and analogues			47.1	41.7	M+H-H2O	C13H18N2O5	-2.11486	1.03941	4.99445e-08	1.0774e-05	-3.49224	0.0888649	3421.89	38506.6	2793.69	4681.47	6167.59	1029.52	3657.63	2201.41	38580.8	45597.3	37545.8	34074.6	44238.1	31003.1
7.59_323.2209m/z	323.221	7.5884	pos	(S)-[8]-Gingerol	HMDB0033615	Benzenoids	Phenols	Methoxyphenols		C17495	48.2	56.9	M+H	C19H30O4	-2.45532	1.03925	2.79255e-09	2.65015e-06	-2.60304	0.164591	6885.63	41834.7	7341.22	7606.37	7122.68	7213.98	6077.56	5951.93	42695.7	49627.7	41056.5	41466.1	39472.4	36689.7
12.89_224.1770n	225.184	12.8948	pos	9-tetradecynoic acid	LMFA01030590	Lipids and lipid-like molecules	Fatty Acyls	Fatty Acids and Conjugates			43.3	26.8	M+H-H2O, M+H	C14H24O2	-2.63895	1.03791	0.0197833	0.0505801	-3.68848	0.0775635	4279.53	55174.6	2564.71	2750.79	13095.1	1574.85	2229.31	3462.44	39856.9	136370	68861.7	42762.1	4159.61	39037
7.05_338.1721n	339.179	7.05115	pos	Omega-Carboxy-trinor-leukotriene B4	HMDB0013032	Lipids and lipid-like molecules	Fatty Acyls	Fatty acids and conjugates			37.2	0	M+H-H2O, M+H	C18H26O6	-2.39318	1.03776	0.000379012	0.00279991	1.63458	3.10497	58522.2	18847.9	51609.5	45759.8	43148	54641.5	92448.4	63526.2	15088.4	21181.7	15773	23424.6	22807.2	14812.6
0.60_103.1231m/z	103.123	0.602533	pos	Piperidine	HMDB0034301	Organoheterocyclic compounds	Piperidines	Unclassified	***	C01746	38.6	0	M+NH4	C5H11N	1.59315	1.03702	0.0043751	0.0161676	-2.71768	0.152019	7811.54	51385.3	19620.6	2295.56	24699.7	75.6607	124.961	52.7503	54907.2	93911	44794.9	11228.5	59992	43477.9
8.32_271.1553m/z	271.155	8.3221	neg	Methyl dihydrojasmonate	HMDB0031740	Lipids and lipid-like molecules	Fatty Acyls	Lineolic acids and derivatives			43.1	21.4	M+FA-H	C13H22O3	0.898021	1.03576	0.00349576	0.0137536	3.30758	9.90102	48122	4860.31	20494.1	35511.5	22218.3	85792.6	77506.5	47209	4544.59	5179.32	3874.33	8178.82	3319.58	4065.18
1.24_167.1174m/z	167.117	1.2433	pos	3,4-Dihydro-5-(5-methyl-2-furanyl)-2H-pyrrole	HMDB0040050	Organoheterocyclic compounds	Heteroaromatic compounds	Unclassified			43.6	25.2	M+NH4	C9H11NO	-3.00043	1.03571	0.00123039	0.00639915	-1.9164	0.264916	14779.9	55790.9	17071.5	15904.2	19633.3	18773.8	12801.2	4495.12	46062.6	42091.4	97815.4	53451.2	57748.3	37576.3
1.24_186.0756m/z	186.076	1.2433	pos	3,4-Dihydroxybenzeneacetic acid	HMDB0001336	Benzenoids	Phenols	Benzenediols	***	C01161	38.5	0	M+NH4	C8H8O4	-2.6094	1.03533	0.000268452	0.00219606	-0.951631	0.517047	42033.1	81294.4	47128	37659	22661.9	43887.6	57805.7	43056.4	84273.1	69625.7	90510.4	60546.3	91086	91725.1
8.63_473.2522m/z	473.252	8.62805	neg	Lucidenic acid I	HMDB0035976	Lipids and lipid-like molecules	Prenol lipids	Triterpenoids			37.4	5.39	M-H	C27H38O7	-4.77042	1.03485	0.030091	0.0696767	3.85825	14.5027	58394.8	4026.47	20315.4	7127.51	33768.3	87967.2	149266	51924.1	3886.94	3019.56	9454.2	4502.8	1793.47	1501.83
7.61_275.1999m/z	275.2	7.60515	pos	9-hydroxy-10E,14Z-octadecadien-12-ynoic acid	LMFA02000192	Lipids and lipid-like molecules	Fatty Acyls	Octadecanoids			53.7	76.2	M+H-H2O	C18H28O3	-2.3051	1.03408	0.0227765	0.0563094	0.875083	1.83411	107046	58364.1	150430	103768	78697.9	166807	74460.3	68114.9	55588.2	68969.4	47140.8	80702.1	42975.4	54809
4.99_427.2338m/z	427.234	4.99398	neg	Nummularine F	68090	Unclassified	Unclassified	Unclassified			37.4	0	M-H	C23H32N4O4	-2.95557	1.03323	0.0339004	0.0764774	1.11054	2.15927	104238	48274.6	78341.5	74739	81062.6	116232	70173	204878	48202.7	44974.2	41880.6	31390.1	87793.6	35406.2
7.87_499.3280m/z	499.328	7.8711	neg	27-Norcholestanehexol	HMDB0002157	Lipids and lipid-like molecules	Steroids and steroid derivatives	Bile acids, alcohols and derivatives			38.4	2.25	M+FA-H	C26H46O6	0.857578	1.03189	0.0029831	0.0122864	2.34389	5.07668	55956.4	11022.2	38576.5	80688.2	69429.8	28782.7	91326.3	26934.9	12943.9	13810.9	12812.5	4033.6	10497.6	12035
2.97_243.1333m/z	243.133	2.9726	pos	Hydroxyamobarbital	497	Unclassified	Unclassified	Unclassified			45.4	33.5	M+H	C11H18N2O4	-2.64385	1.0309	0.0403216	0.0874287	0.967851	1.95592	123155	62964.9	134443	192202	199170	53454.9	78548.2	81108.5	59763.4	63384.6	63682.1	49527.6	69626.9	71804.6
3.81_156.1016m/z	156.102	3.81363	pos	2-Acetyl-3,5-dimethylfuran	HMDB0032159	Organic oxygen compounds	Organooxygen compounds	Carbonyl compounds			45.4	32.3	M+NH4	C8H10O2	-2.05725	1.03034	3.2844e-05	0.000505081	-1.68812	0.310332	16793.1	54113.4	12482.6	19268.3	21366.1	12617.7	21575.1	13448.9	41272.4	53756.7	42794.5	55888	74871.8	56097.3
9.10_386.2453n	387.252	9.09968	pos	12α-Hydroxy-3-oxochola-1,4-dien-24-oic Acid	42826	Unclassified	Unclassified	Unclassified			37.9	0	M+H-H2O, M+H	C24H34O4	-1.00022	1.02992	0.00179161	0.00839694	2.36912	5.16625	52278.5	10119.2	43116.6	37308.3	27753.2	46492.8	62884.5	96115.8	10218.1	5665.8	12069.2	11146.1	11654.3	9961.95
5.73_255.1585m/z	255.159	5.73165	pos	(-)-trans-C75	96552	Unclassified	Unclassified	Unclassified			52.3	71.8	M+H	C14H22O4	-2.20318	1.02971	0.000130059	0.00129817	0.971178	1.96044	77117.7	39336.9	67130	92053.8	78745.1	87577.6	82811.9	54387.9	38008.1	39086.1	34213.5	38877.5	51489.8	34346.5
10.21_466.3513m/z	466.351	10.2126	pos	Tokorogenin	LMST01080027	Lipids and lipid-like molecules	Sterol Lipids	Sterols			47.1	46	M+NH4	C27H44O5	-3.15689	1.02961	0.00529321	0.0186551	3.88826	14.8076	46972.2	3172.17	96411.7	61906.9	29650.9	48173.5	37558.3	8131.77	5235.3	2685.51	3687.15	1388.37	2748.93	3287.74
10.70_305.2103m/z	305.21	10.6969	pos	16-Oxoandrostenediol	LMST02020088	Lipids and lipid-like molecules	Steroids and steroid derivatives	Androstane steroids			54.6	82.7	M+H	C19H28O3	-2.79209	1.02864	0.00960069	0.02917	-1.13505	0.455318	41812	91830.3	54407.7	31533.9	44755.1	62020.7	29052.8	29101.6	85972	126833	66029.5	137591	43509.2	91046.6
6.16_514.3364m/z	514.336	6.16237	pos	(3b,16b,20R)-Pregn-5-ene-3,16,20-triol 3-glucoside	HMDB0041331	Lipids and lipid-like molecules	Steroids and steroid derivatives	Steroidal glycosides			44	29.6	M+NH4	C27H44O8	-2.02833	1.0277	0.0174506	0.0460188	15.5046	46490.3	49680.8	1.06863	30930.1	14471.6	2743.74	48784.8	110140	91014.4	1.03932e-06	1.03932e-06	1.03932e-06	1.03932e-06	1.03932e-06	6.41175
6.36_571.2536m/z	571.254	6.35612	neg	Withangulatin A	92302	Lipids and lipid-like molecules	Prenol lipids	Monoterpenoids			36.5	0	M+FA-H	C30H38O8	-2.38616	1.02743	0.0112251	0.0328565	1.59234	3.01539	69183.1	22943.3	113253	71826.4	76718.5	77435.4	27195.3	48670.1	4959.83	12058.7	16484.5	55004.3	3430.57	45722.1
10.24_405.2624m/z	405.262	10.2413	pos	3α-Hydroxy-1,7-dioxo-5β-cholan-24-oic Acid	42859	Unclassified	Unclassified	Unclassified			45.8	40.8	M+H	C24H36O5	-2.73214	1.02517	0.00709826	0.0232506	2.95465	7.75245	52378.3	6756.35	52786.6	22653.9	22731.6	55904	47219.4	112974	8583.42	4555.25	9481.54	6648.27	5794.49	5475.14
10.56_491.3383m/z	491.338	10.5585	neg	Secasterone	95438	Lipids and lipid-like molecules	Steroids and steroid derivatives	Ergostane steroids			36.7	0	M+FA-H	C28H46O4	1.15837	1.02499	1.5028e-05	0.000303235	1.69739	3.24313	53463.5	16485.2	43842.3	57372.7	60489.9	47131	68464	43481.2	23364.6	13292.4	17802.4	7152.81	18890	18408.9
9.43_480.3308m/z	480.331	9.4251	pos	3-dehydroecdysone	LMST01010172	Lipids and lipid-like molecules	Sterol Lipids	Sterols		C02513	51.1	66.3	M+NH4	C27H42O6	-2.60852	1.02482	0.00047852	0.00329413	5.32055	39.9618	39662.5	992.509	26777.8	36033.7	11430.3	53062.8	48602	62068.3	1426.15	978.225	1381.37	1.03932e-06	1045.06	1124.25
7.49_402.2395n	403.247	7.48673	pos	7,21-Dihydroxy-6a-methylpregn-4-ene-3,20-dione 17-acetate	1088	Unclassified	Unclassified	Unclassified			36.7	0	M+H, M+NH4	C24H34O5	-2.91361	1.02404	0.00169109	0.00807509	1.80274	3.48882	57582.9	16505	45411.7	53821.8	24111.4	54256.7	81502.2	86393.6	14404.7	11277.3	16092.4	14415.2	24803.7	18036.6
1.26_190.1433m/z	190.143	1.25725	pos	(4R,6S)-4-Hydroxy-1,7-dioxaspiro[5.5]undecane	102846	Unclassified	Unclassified	Unclassified			38.6	0	M+NH4	C9H16O3	-2.82816	1.02316	0.000450269	0.00315503	-1.65603	0.317312	18281.4	57613.3	10927.9	12221.7	41153.7	33119.8	6518.71	5746.65	46101.4	66595.7	54212	72426	44320	62024.7
5.42_315.1815m/z	315.181	5.41935	neg	(S)-alpha-Terpinyl glucoside	HMDB0029856	Organic oxygen compounds	Organooxygen compounds	Carbohydrates and carbohydrate conjugates			37.7	0	M-H	C16H28O6	0.582996	1.02304	4.58093e-05	0.000624888	0.988438	1.98404	74032.5	37314.1	74943.8	84231.5	85536.5	82379.7	56407	60696.2	34602.2	41557.7	32323.7	36822.1	41925.4	36653.3
5.51_331.1170m/z	331.117	5.51203	pos	Isoamericanol A	94292	Organoheterocyclic compounds	Benzodioxanes	Phenylbenzodioxanes			54.2	77.6	M+H	C18H18O6	-1.86035	1.02303	0.0219065	0.054703	-0.788542	0.578929	75169.6	129843	119189	38938.2	46800.6	66548.4	124484	55056.8	103243	125075	124921	190325	101428	134064
14.20_338.2812n	339.288	14.1966	pos	Glycidyl oleate	73127	Unclassified	Unclassified	Unclassified			38.6	0.689	M+H, M+Na	C21H38O3	-2.77653	1.02288	0.0062735	0.0211566	-3.70449	0.0767073	3580.12	46672.4	146.818	548.171	4383.23	1.03932e-06	15929.7	472.774	73659.2	62259.5	83202.5	19293	13632.8	27987.5
9.69_370.2943m/z	370.294	9.69272	pos	MG(0:0/18:3(9Z,12Z,15Z)/0:0)	62324	Lipids and lipid-like molecules	Fatty Acyls	Lineolic acids and derivatives			37.9	0	M+NH4	C21H36O4	-2.41391	1.0216	0.000970347	0.00539586	-2.687	0.155286	7064.15	45491.3	5945.81	12012	16130.3	2851.19	2956.44	2489.08	55185.4	41830.1	79741.8	24091.8	37973.3	34125.4
4.35_511.2907m/z	511.291	4.35272	pos	Imatinib	HMDB0014757	Benzenoids	Benzene and substituted derivatives	Anilides			47.3	49.4	M+NH4	C29H31N7O	-4.28598	1.02143	0.0108236	0.0319396	-3.35844	0.0975009	5473.32	56136.1	4604.37	1.03932e-06	1542.39	26693.2	1.03932e-06	1.03932e-06	25588.7	96310.2	20649.6	110220	31771.1	52276.5
5.17_279.1698m/z	279.17	5.17287	pos	Isoleucyl-Phenylalanine	85820	Organic acids and derivatives	Carboxylic acids and derivatives	Amino acids, peptides, and analogues			49.5	52.8	M+H	C15H22N2O3	-1.81324	1.02093	0.0456064	0.0961083	-0.541846	0.686892	130083	189379	136810	204944	164614	140659	79593.7	53877.2	217277	158053	159175	233166	196531	172072
9.71_175.1477m/z	175.148	9.70698	pos	(E)-5,8-Megastigmadien-4-one	HMDB0034671	Organic oxygen compounds	Organooxygen compounds	Carbonyl compounds			49	51.7	M+H-H2O	C13H20O	-2.26894	1.02014	0.000728702	0.00441236	3.1701	9.00112	43634.1	4847.63	53819.5	48252.8	8248.49	33539.5	60820.8	57123.4	6218.95	4135.62	5059.21	3952.46	3646.58	6072.94
5.71_297.1709m/z	297.171	5.71427	neg	Acorusdiol	HMDB0030919	Lipids and lipid-like molecules	Prenol lipids	Sesquiterpenoids			38	0	M+FA-H	C15H24O3	0.414796	1.02	1.13698e-06	6.02016e-05	2.28448	4.87189	43157.5	8858.47	36311.7	45037.9	40029.2	54696	49014.1	33856.3	7623.34	9383.24	7024.05	10037.7	11342.6	7739.85
8.48_335.0873m/z	335.087	8.48298	pos	2-Methylaminoadenosine	65933	Unclassified	Unclassified	Unclassified			38.1	0	M+K	C11H16N6O4	2.93247	1.01828	6.28602e-05	0.000775819	-34.9961	2.91818e-11	1.03932e-06	35615.5	1.03932e-06	1.03932e-06	1.03932e-06	1.03932e-06	1.03932e-06	1.03932e-06	44364	29003.8	45831.9	11482.5	42974.2	40036.8
8.32_351.2177m/z	351.218	8.3221	neg	8-iso-PGE2	36377	Lipids and lipid-like molecules	Fatty Acyls	Eicosanoids			52.9	72.2	M-H	C20H32O5	0.130042	1.01724	0.00957074	0.0291004	1.07512	2.10689	83194.9	39487	76445.2	90947.1	83490.6	130787	72656.3	44843.1	27083.1	41806	25597.6	74245.5	29466.3	38723.2
0.84_187.0361m/z	187.036	0.838017	pos	Glycerol 1-propanoate	HMDB0031639	Lipids and lipid-like molecules	Glycerolipids	Monoradylglycerols			41	14.8	M+K	C6H12O4	-3.9159	1.01704	0.00211375	0.00952222	-1.4965	0.354411	23080.7	65124.1	14483.1	24221.6	28273	43353.9	10140.2	18012.3	35678	99751.5	52651.2	57838.1	77579.2	67246.4
5.27_231.0760m/z	231.076	5.2733	pos	Hydroxynalidixic acid	HMDB0060826	Organoheterocyclic compounds	Diazanaphthalenes	Naphthyridines			49.2	50.7	M+H-H2O	C12H12N2O4	-1.66071	1.01607	4.65124e-05	0.000628897	-5.36444	0.0242741	890.761	36696	323.968	158.888	454.658	795.93	3468.1	143.023	24525.4	33699.1	60528.9	35821.5	38434.8	27166
7.06_510.2533m/z	510.253	7.05677	neg	Glycine, N-[(3a,5b,7b)-3-hydroxy-24-oxo-7-(sulfooxy)cholan-24-yl]	6692	Unclassified	Unclassified	Unclassified			37.1	0	M-H2O-H	C26H43NO8S	0.474918	1.01602	0.000808664	0.00475754	3.33478	10.0895	44189.4	4379.74	29938.3	15325.9	36568	57297.5	54583.8	71423.1	3999.27	3579.72	6981.27	3828.92	2472.34	5416.92
5.54_221.1531m/z	221.153	5.54177	pos	(9S,13S)-1a,1b-dihomo-jasmonic acid	LMFA02010011	Lipids and lipid-like molecules	Fatty Acyls	Octadecanoids			52.4	68.2	M+H-H2O	C14H22O3	-2.02391	1.01578	0.0329475	0.0747235	-0.74464	0.596817	78862.5	132139	22480.3	108013	98468.8	90929.8	70322.1	82960.7	82728.8	99275.6	116568	130574	198724	164961
3.80_260.1599m/z	260.16	3.79848	pos	Isoleucyl-Glutamine	85811	Organic acids and derivatives	Carboxylic acids and derivatives	Amino acids, peptides, and analogues			47.5	43.6	M+H	C11H21N3O4	-2.3475	1.0144	0.000292671	0.00233686	1.62634	3.08728	56817.7	18403.8	58446.9	77265	73036.2	49613.7	30276.9	52267.5	18015.5	17515.7	15885.3	18061.5	24328.7	16616.2
10.18_471.3458m/z	471.346	10.1837	pos	Ganodermic acid Jb	90634	Lipids and lipid-like molecules	Prenol lipids	Triterpenoids			50.3	66.9	M+H	C30H46O4	-2.23034	1.01425	0.0191031	0.0492884	1.40232	2.64327	81212.3	30724.2	66714.5	62264.6	79439.6	69966.2	41387.9	167501	34908.8	29154.8	29354.5	36001.6	24384.7	30540.7
0.78_325.1140m/z	325.114	0.781217	neg	Robinobiose	66862	Unclassified	Unclassified	Unclassified			38.2	0	M-H	C12H22O10	-0.0624497	1.01423	0.000697969	0.00427288	-0.99752	0.50086	38545.8	76959.1	36591.8	57918.1	60051	25628.7	21290.5	29794.6	80176.6	76131.9	64137	66119.8	87978.1	87211.4
8.16_473.3012m/z	473.301	8.16025	pos	BIX01294	45462	Unclassified	Unclassified	Unclassified			38.1	0	M+H-H2O	C28H38N6O2	-2.25336	1.01301	7.56876e-06	0.000191709	2.90139	7.47145	40986.1	5485.7	34516.3	45337.6	57662.6	42304.8	27419.4	38676	4887.74	5708.4	5689.52	7096.08	5129.43	4403.01
1.86_212.0913m/z	212.091	1.86015	pos	2,5-Dihydroxycinnamic acid methyl ester	HMDB0061686	Phenylpropanoids and polyketides	Cinnamic acids and derivatives	Hydroxycinnamic acids and derivatives			47.7	44.9	M+NH4	C10H10O4	-2.35528	1.01237	8.43149e-06	0.00020576	-1.56704	0.3375	17342.8	51386.1	16168.6	14972.1	22336	11973.3	24568.3	14038.6	50910	55778.6	56747.5	34989	59257.2	50634
0.70_262.0485m/z	262.049	0.6996	pos	Dioxacarb	72713	Unclassified	Unclassified	Unclassified			37.2	0	M+K	C11H13NO4	4.12191	1.01233	0.028533	0.0669401	1.62622	3.08703	77829.8	25211.9	143868	87518.6	121619	61491.2	11470.2	41011.6	38109	27505.3	19925	22242.2	27884.7	15605
10.34_479.3382m/z	479.338	10.3417	neg	3α,12α-Dihydroxy-5β-cholestan-26-oic acid	43069	Unclassified	Unclassified	Unclassified			37.4	0	M+FA-H	C27H46O4	0.94594	1.01045	1.0789e-06	5.84097e-05	2.5473	5.84541	41191.6	7046.83	34523.7	49540.1	33275.4	34718.6	48671.8	46419.9	8488.82	7469.31	7717.23	3112.41	7350.27	8142.93
5.78_281.1166m/z	281.117	5.78003	pos	(2-Isopropyl-1-benzofuran-3-yl)(4-hydroxyphenyl)methanone	70680	Unclassified	Unclassified	Unclassified			52.5	68.1	M+H	C18H16O3	-2.13751	1.01042	0.00394354	0.0149968	-0.363635	0.777204	143577	184735	140132	150096	172201	150836	116100	132096	182156	219835	185281	160927	179400	180811
6.44_481.3146n	482.322	6.43687	pos	PE(0:0/18:0)	LMGP02050038	Lipids and lipid-like molecules	Glycerophospholipids	Glycerophosphoethanolamines			39	8.49	M+H, M+Na	C23H48NO7P	-4.73268	1.00992	0.0264523	0.063255	0.640543	1.55892	147815	94819.1	181646	170454	188642	138701	57560.3	149885	85396	106146	101675	72884.6	107173	95639.9
10.29_464.3507n	463.343	10.2924	neg	Hongguanggenin	LMST01080073	Lipids and lipid-like molecules	Sterol Lipids	Sterols			49.8	62.1	M-H, M+FA-H	C28H48O5	1.02914	1.00986	0.00141204	0.0070483	3.14469	8.84392	45535	5148.73	25921.2	61871.6	44022.5	39595.7	80895.4	20903.5	8708.55	4894.8	5533.36	2429.49	3608.14	5718.06
6.53_394.2348n	377.231	6.53387	pos	delta14-17-NeuroF	LMFA04020007	Lipids and lipid-like molecules	Fatty Acyls	Docosanoids			52.1	72.7	M+H-H2O, M+H	C22H34O6	-1.95159	1.00924	2.15145e-06	8.55155e-05	1.19894	2.29572	60260.6	26249.1	63097.6	64442	57210.2	58789.5	47625	70399.1	25982.6	25285.9	23240.7	26283.2	33472.7	23229.8
6.90_432.2950m/z	432.295	6.90117	pos	Sphingofungin D	LMSP01080064	Lipids and lipid-like molecules	Sphingolipids	Sphingoid bases			38.7	0	M+H	C22H41NO7	-1.27054	1.00815	2.19569e-06	8.66806e-05	1.60109	3.03373	50448.6	16629.2	61639.2	52588.5	50449.4	52946.5	35744.4	49323.7	14845	18390.3	14822.7	17662.7	18406.3	15648.2
11.10_413.3037m/z	413.304	11.0959	pos	Barogenin	89910	Lipids and lipid-like molecules	Steroids and steroid derivatives	Bile acids, alcohols and derivatives			36.5	0	M+H-H2O	C27H42O4	-3.07141	1.00701	0.000930509	0.00525174	1.75839	3.38319	55313.7	16349.6	48438.9	46682.8	38246.5	59647.5	93950.2	44916.3	19789.1	15952.3	17325.5	8297.4	17272.4	19460.7
10.83_301.2153m/z	301.215	10.8346	pos	9,13-cis-Retinoic acid	HMDB0012874	Lipids and lipid-like molecules	Prenol lipids	Retinoids	**	C00777	37	0	M+H	C20H28O2	-3.17404	1.00675	0.0032566	0.0130769	1.43506	2.70394	63379.2	23439.6	49258.2	48134.9	39650	78138.6	81432.1	83661.6	19081.2	19748.4	14069.1	54982.2	10148.2	22608.5
6.80_275.0843m/z	275.084	6.80148	pos	Cycasin	HMDB0038850	Lipids and lipid-like molecules	Fatty Acyls	Fatty acyl glycosides			45.1	33.8	M+Na	C8H16N2O7	-2.80974	1.00658	0.00209928	0.00947175	-35.1714	2.5843e-11	1.03932e-06	40216.9	1.03932e-06	1.03932e-06	1.03932e-06	1.03932e-06	1.03932e-06	1.03932e-06	44611.1	32161.5	30777.6	11956.9	83706.2	38087.8
6.90_491.2636m/z	491.264	6.90442	neg	Erinacine P	HMDB0036313	Lipids and lipid-like molecules	Prenol lipids	Diterpenoids			38.3	5.64	M-H	C27H40O8	-3.00869	1.00633	0.0365223	0.0810379	5.98064	63.147	53891.9	853.435	25106	4654.81	5173.14	48361.9	113237	126819	254.784	613.531	870.146	310.212	1937.87	1134.07
7.19_426.2756n	427.283	7.18503	pos	Azafrin	67076	Unclassified	Unclassified	Unclassified			36.3	0	M+H-H2O, M+H	C27H38O4	-3.21234	1.00508	0.00871025	0.0271206	2.7251	6.61208	52609.4	7956.56	53480.6	31848.2	17478.4	35684.1	64948.4	112216	8159.65	8074.35	7475.01	8478.04	8858.71	6693.57
5.93_351.1815m/z	351.181	5.92722	neg	(3S,7E,9S)-9-Hydroxy-4,7-megastigmadien-3-one 9-glucoside	HMDB0036822	Lipids and lipid-like molecules	Fatty Acyls	Fatty acyl glycosides			41.7	14.9	M-H2O-H	C19H30O7	0.390007	1.00417	0.00364234	0.0141538	-0.626184	0.647888	78158.8	120636	89968.8	96886.2	87672.8	75948.3	40967.6	77509.3	115931	150322	99616.3	117595	135636	104718
5.23_379.2128m/z	379.213	5.23265	neg	7beta-Hydroxy-lathyrol	LMPR0104310001	Lipids and lipid-like molecules	Prenol lipids	Isoprenoids			45.6	37.2	M+FA-H	C20H30O4	0.534455	1.00415	0.00303287	0.0124419	3.8544	14.464	44629.6	3085.57	27697.7	25667.1	22432.6	38160.8	68438.6	85381.1	3057.29	1838.71	2380.74	1530.81	7194.51	2511.32
1.38_128.0534m/z	128.053	1.38302	pos	2-Ethyl-4-methylthiazole	HMDB0029730	Organoheterocyclic compounds	Azoles	Thiazoles			36.8	0	M+H	C6H9NS	4.13558	1.00359	0.0100646	0.0302506	-0.681063	0.623706	71489.5	114621	47090.8	64003.6	85627.6	64139.9	93459.2	74616	118303	122748	97896.2	68998.2	124819	154959
9.71_266.1511n	267.158	9.70698	pos	5-[2-(hydroxymethyl)-5-methylphenoxy]-2,2-dimethyl-Pentanoic acid (Gemfibrozil M4)	3028	Unclassified	Unclassified	Unclassified			48.4	50.5	M+H-H2O, M+H	C15H22O4	-2.66663	1.00329	0.00113902	0.00604708	-1.55706	0.339842	20028.9	58935.9	17974.7	16045.4	23484.7	37304	5807.95	19556.8	65125.4	84584.5	42514.3	32787.9	63952.9	64650.6
6.65_259.0547m/z	259.055	6.64817	neg	1-Methyl-3-(2-thiazolyl)-1H-indole	HMDB0034965	Organoheterocyclic compounds	Indoles and derivatives	N-alkylindoles			39.5	0.776	M+FA-H	C12H10N2S	0.103134	1.00328	0.00117905	0.00620889	-10.7349	0.000586771	22.3527	38094.4	1.03932e-06	1.03932e-06	134.116	1.03932e-06	1.03932e-06	1.03932e-06	49475	33358.3	39961.7	8942.75	26639	70189.9
10.07_538.3536m/z	538.354	10.0694	neg	PC(P-17:0/0:0)	LMGP01070007	Lipids and lipid-like molecules	Glycerophospholipids	Glycerophosphocholines			37.3	27.9	M+FA-H	C25H52NO6P	4.41313	1.00323	0.0282106	0.0663983	3.5983	12.1114	53686.7	4432.73	91819.5	132003	20374.4	26022.7	31184.9	20714.9	7290.28	4915.33	4621.86	1339.14	5194.28	3235.47
4.56_293.1491m/z	293.149	4.5645	pos	Fusarochromanone	89326	Organoheterocyclic compounds	Benzopyrans	1-benzopyrans			47.3	49.2	M+H	C15H20N2O4	-1.50925	1.00218	0.0229138	0.0565651	1.83657	3.57161	66997.8	18758.4	75639.1	44320.7	35041.2	108275	13285.5	125425	22925.8	20064.5	18946	13442.5	22245.9	14925.9
11.62_291.2311m/z	291.231	11.6212	pos	10,13-Epoxy-11-methyloctadeca-10,12-dienoic acid	LMFA01150005	Lipids and lipid-like molecules	Fatty Acyls	Fatty acids and conjugates			48.9	52.8	M+H-H2O	C19H32O3	-2.41913	1.00165	0.00304003	0.0124595	-1.56549	0.337862	20905.7	61876.3	30905.8	17763.2	38536.3	22165.1	8583.86	7479.76	67607.8	92214.9	61701.4	68469	22129.4	59135.1
5.41_468.2122m/z	468.212	5.40922	pos	AM-toxin I	71340	Unclassified	Unclassified	Unclassified			38.4	0	M+Na	C23H31N3O6	3.78805	1.00133	6.78588e-08	1.2462e-05	-3.07256	0.118869	4428.32	37253.8	5474.52	3914.75	5676.83	4324.9	1281.52	5897.43	36749.1	44865.4	35996.1	36811	40691.7	28409.7
7.74_288.1718n	289.179	7.73763	pos	2-hydroxyestradiol	5327	Lipids and lipid-like molecules	Steroids and steroid derivatives	Estrane steroids	**	C05301	37.8	0	M+H-H2O, M+H	C18H24O3	-2.62852	1.00128	1.21936e-05	0.000262664	2.58911	6.01727	41080.4	6827.09	36706.6	48648.6	29374.2	31156.8	56029.7	44566.8	6299.32	8769.97	5896.46	6368.78	7735.64	5892.39
15.86_326.2679m/z	326.268	15.8598	pos	N-palmitoyl serine	LMFA08020101	Lipids and lipid-like molecules	Fatty Acyls	Fatty amides			54.1	80	M+H-H2O	C19H37NO4	-3.04306	1.00127	0.0289179	0.0676078	-2.16381	0.223166	13493.7	60464.9	10283.3	10936	42357.6	624.426	10945.7	5815.1	121479	78007	90991.8	13898.9	25908.3	32504.5
5.67_302.1149n	285.112	5.66767	pos	Ceratiolin	LMPK12120596	Lipids and lipid-like molecules	Polyketides	Flavonoids			47.8	43.9	M+H-H2O, M+H	C17H18O5	-1.61241	1.00126	0.0159223	0.0429089	-0.70702	0.612584	71965.7	117479	84363.9	89899.5	96779.2	56268	40643.3	63840.6	108972	123056	119524	79088.6	173644	100588
10.07_491.3383m/z	491.338	10.0694	neg	Stylisterol B	69839	Unclassified	Unclassified	Unclassified			37.4	0	M+FA-H	C28H46O4	1.14003	1.00071	7.37044e-06	0.000188092	1.83692	3.57246	47526.3	13303.5	47823.9	48732.3	38265.5	39912.8	64468.7	45954.5	18098.5	11980.5	14903.4	7703.39	13416.4	13719.1

## Sheet: ZYP- vs. Model
ID	m/z	Retention time (min)	Ion mode	Metabolites	Compound ID	Super Class	Class	Sub Class	level	kegg	Score	Fragmentation Score	Adducts	Formula	Mass Error (ppm)	VIP	P-value	adj.P-value	log2(FC)	FC	average(ZYP-low dose)	average(Model)	ZYP_low dose 1	ZYP_low dose 2	ZYP_low dose 3	ZYP_low dose 4	ZYP_low dose 5	ZYP_low dose 6	Model 1	Model 2	Model 3	Model 4	Model 5	Model 6
6.36_336.1220m/z	336.122	6.35808	pos	Berberine	3471	Alkaloids and derivatives	Protoberberine alkaloids and derivatives	Unclassified	**	C00757	54.3	78.3	M+H	C20H17NO4	-3.08417	58.3249	0.0149395	0.100222	12.2389	4833.73	6.63878e+07	13734.3	1.43495e+07	2.49663e+07	3.7594e+07	6.2841e+07	1.62269e+08	9.63071e+07	11403.2	4653.51	9557.77	4204.14	3060.66	49526.4
12.89_312.2657n	295.262	12.8948	pos	Ricinoleic Acid methyl ester	45190	Unclassified	Unclassified	Unclassified			56.3	87.2	M+H-H2O, M+H	C19H36O3	-2.36435	29.5989	0.0151877	0.101052	-5.59596	0.0206751	337959	1.63462e+07	521582	1.1095e+06	147465	35850.2	165990	47370.8	1.15573e+07	4.05314e+07	2.07857e+07	1.20819e+07	1.04468e+06	1.2076e+07
11.27_330.2760n	313.273	11.2658	pos	1-O-(2R-hydroxy-4Z-hexadecenyl)-sn-glycerol	LMGL01020055	Lipids and lipid-like molecules	Glycerolipids	Monoradylglycerols			48.8	50.4	M+H-H2O, M+H, M+Na	C19H38O4	-2.90777	29.5848	0.0085143	0.0714227	-4.16924	0.0555821	952099	1.71296e+07	615982	2.02777e+06	788458	304637	1.69577e+06	279981	9.76845e+06	2.94241e+07	1.68253e+07	3.32054e+07	1.48741e+06	1.20669e+07
5.87_320.0909m/z	320.091	5.87052	pos	gamma-Glutamylcysteinylserine	HMDB0039733	Organic acids and derivatives	Carboxylic acids and derivatives	Amino acids, peptides, and analogues			47.4	48.8	M+H-H2O	C11H19N3O7S	-0.529593	28.2271	0.00173458	0.0270597	13.5416	11924.2	1.30424e+07	1093.78	4.78292e+06	9.5236e+06	7.55773e+06	1.41535e+07	2.57198e+07	1.65168e+07	811.594	676.704	914.278	229.522	431.681	3498.89
12.05_282.2552n	283.262	12.0525	pos	Cyclopentanetridecanoic acid	LMFA01140041	Lipids and lipid-like molecules	Fatty Acyls	Fatty Acids and Conjugates			57.6	92.9	M+H-H2O, M+H	C18H34O2	-2.49022	22.941	0.00368665	0.0433963	-2.26215	0.208462	2.34332e+06	1.1241e+07	8.15677e+06	3.65501e+06	1.53251e+06	120786	335910	258905	1.55281e+07	1.32101e+07	1.66047e+07	3.849e+06	7.82664e+06	1.04274e+07
6.31_352.1533m/z	352.153	6.3106	pos	Palmatine	6992	Unclassified	Unclassified	Unclassified			56.8	90.9	M+H	C21H21NO4	-3.00462	21.0113	0.0104136	0.0800426	10.5546	1504	8.43712e+06	5609.78	3.70056e+06	497865	8.18202e+06	7.89527e+06	1.07588e+07	1.95882e+07	5454.78	1223.77	3899.73	2037.49	317.817	20725.1
5.87_338.1376m/z	338.138	5.87052	pos	Erythratine	HMDB0030181	Alkaloids and derivatives	Erythrina alkaloids	Erythrinanes			53.5	75.9	M+Na	C18H21NO4	4.3313	19.583	0.0109309	0.0826236	10.5039	1452.07	7.26279e+06	5001.69	3.04841e+06	232320	5.50502e+06	7.28734e+06	1.17315e+07	1.57722e+07	2963.27	2877.97	3613.94	2295.49	4106.54	14152.9
5.86_336.1220m/z	336.122	5.85615	pos	2',2'-Dimethyl(pyrano-5',6':3:4)-1,5-dihydroxy-6-methoxy-10-methylacridone	HMDB0030265	Organoheterocyclic compounds	Quinolines and derivatives	Benzoquinolines			54.8	81.1	M+H-H2O	C20H19NO5	-2.92135	18.6427	0.00634451	0.0599454	11.1298	2240.88	6.23697e+06	2783.27	3.78464e+06	210805	5.96348e+06	9.12707e+06	5.25237e+06	1.30834e+07	2544.97	1076.54	2138.7	2149.94	1148.66	7640.78
11.61_328.2604n	311.257	11.6065	pos	Avocadene 2-acetate	HMDB0031044	Lipids and lipid-like molecules	Fatty Acyls	Fatty alcohols			51.3	63.1	M+H-H2O, M+Na	C19H36O4	-2.93127	18.2722	0.000592041	0.0143996	-3.77682	0.0729564	404841	5.54908e+06	396651	630142	388046	181707	586664	245837	5.81095e+06	8.34918e+06	5.20498e+06	7.88476e+06	1.26246e+06	4.78217e+06
5.82_322.1065m/z	322.106	5.82487	pos	(±)-Conen	HMDB0029614	Benzenoids	Benzene and substituted derivatives	Unclassified			53.4	82.4	M+NH4	C13H21O2PS2	1.98479	17.9766	0.000432781	0.0119142	10.0309	1046.17	4.89592e+06	4679.87	3.1555e+06	3.22415e+06	3.17767e+06	5.54239e+06	9.11733e+06	5.15851e+06	2512.74	1285.74	3009.91	1598.71	8931.06	10741.1
6.02_322.1066m/z	322.107	6.01977	pos	Rutagravine	HMDB0033446	Organoheterocyclic compounds	Quinolines and derivatives	Benzoquinolines			56.5	88.5	M+H-H2O	C19H17NO5	-2.34419	17.5987	0.00214367	0.0310538	13.5394	11905.6	5.12425e+06	430.407	2.16852e+06	2.55886e+06	3.39956e+06	6.30859e+06	1.02504e+07	6.05955e+06	1.03932e-06	139.188	382.432	454.113	492.862	1113.85
2.28_100.0759m/z	100.076	2.28457	pos	δ-Valerolactam	62467	Organoheterocyclic compounds	Piperidines	Piperidinones			44.3	29.2	M+H	C5H9NO	2.0625	15.7713	8.45113e-09	1.22609e-05	5.57364	47.6248	3.24243e+06	68082.8	3.8794e+06	2.80517e+06	2.69544e+06	3.52039e+06	3.38997e+06	3.16418e+06	68868.8	66675.4	69636.5	71680	66295.4	65340.3
11.23_495.3313n	496.339	11.2347	pos	LysoPC(0:0/16:0)	HMDB0240262	Lipids and lipid-like molecules	Glycerophospholipids	Glycerophosphocholines	***		58.3	95.4	M+H, M+Na	C24H50NO7P	-2.36146	15.5301	0.00278744	0.0361234	-5.07767	0.0296121	114817	3.87735e+06	265522	71110.2	103323	25342.2	164103	59498.4	3.87498e+06	7.57593e+06	3.38707e+06	398296	4.81945e+06	3.20836e+06
5.78_340.2586m/z	340.259	5.78003	pos	Leu-Leu-Leu	HMDB0094648	Organic acids and derivatives	Carboxylic acids and derivatives	Amino acids, peptides, and analogues			42.5	27.6	M+H-H2O	C18H35N3O4	-2.44438	14.9181	5.8516e-08	3.48181e-05	10.8572	1855.04	2.87404e+06	1549.32	3.20953e+06	2.32237e+06	2.19415e+06	2.95012e+06	3.24045e+06	3.32762e+06	1246.55	2511.37	1246.22	1619.51	1949.9	722.356
13.78_312.2654n	313.273	13.7829	pos	10-oxo-nonadecanoic acid	LMFA01060128	Lipids and lipid-like molecules	Fatty Acyls	Fatty Acids and Conjugates			48.5	48.8	M+H, M+NH4, M+Na	C19H36O3	-3.18934	13.9222	0.0135223	0.0942534	-3.71188	0.0763156	290765	3.81004e+06	1.17275e+06	467841	80383.3	5392.6	8682	9538.61	8.60446e+06	4.36856e+06	5.1296e+06	996328	1.83634e+06	1.92494e+06
11.53_262.2290n	263.236	11.5349	pos	2-(5,8-Tetradecadienyl)cyclobutanone	HMDB0037519	Organic oxygen compounds	Organooxygen compounds	Carbonyl compounds			55.6	83.7	M+H-H2O, M+H	C18H30O	-2.5203	13.4852	0.037889	0.172372	-1.49145	0.355656	2.14845e+06	6.0408e+06	1.53131e+06	2.89042e+06	1.83078e+06	516851	4.3562e+06	1.76511e+06	3.33774e+06	1.10641e+07	5.22131e+06	8.8501e+06	692738	7.0788e+06
12.33_440.3644n	441.372	12.3306	pos	3beta-3-Hydroxy-18-lupen-21-one	HMDB0035355	Lipids and lipid-like molecules	Prenol lipids	Triterpenoids			54.9	82.4	M+H, M+Na, M+H-H2O	C30H48O2	-2.32425	12.9085	0.00332561	0.0405786	-5.14473	0.0282672	78728.5	2.78515e+06	248061	94510.5	99583.5	3181.67	13658.4	13375.8	2.18826e+06	5.13319e+06	4.81535e+06	1.69144e+06	1.17011e+06	1.71256e+06
12.78_308.2343n	309.242	12.7787	pos	5-Butyl-3,4-dimethyl-2-furannonanoic acid	HMDB0112100	Lipids and lipid-like molecules	Fatty Acyls	Fatty acids and conjugates			50.1	56.6	M+H, M+Na	C19H32O3	-2.88107	12.6178	0.00296964	0.0376284	-6.26928	0.0129646	33343.8	2.57192e+06	63993.9	52260	29796.5	9215.84	31000.2	13796.7	3.9426e+06	4.8254e+06	2.84969e+06	1.62924e+06	634685	1.5499e+06
10.83_356.2707n	357.278	10.8346	pos	6,9,12,15,18,21-Tetracosahexaenoic acid	HMDB0013025	Lipids and lipid-like molecules	Fatty Acyls	Fatty acids and conjugates			57.1	91.8	M+H-H2O, M+H	C24H36O2	-2.43966	12.0496	0.0120454	0.0879268	-0.985666	0.504993	2.64529e+06	5.23827e+06	1.72388e+06	3.81256e+06	1.85629e+06	4.43762e+06	2.30081e+06	1.74059e+06	5.25884e+06	6.43319e+06	5.27103e+06	3.17403e+06	3.58045e+06	7.7121e+06
12.89_262.2290n	263.236	12.8948	pos	9Z,12Z,15Z-Octadecatrienal	LMFA06000243	Lipids and lipid-like molecules	Fatty Acyls	Fatty aldehydes			52.4	67.8	M+H-H2O, M+H	C18H30O	-2.48218	11.4956	0.00995723	0.0782343	-4.07088	0.0595036	147273	2.47504e+06	321446	269427	90537.2	67451.6	72502.5	62276.4	1.98633e+06	5.60581e+06	3.30083e+06	1.73953e+06	369257	1.84847e+06
8.98_942.5164n	943.524	8.98418	pos	Soyasaponin I	HMDB0034649	Lipids and lipid-like molecules	Prenol lipids	Terpene glycosides		C08983	56.3	86.1	M+H, M+Na, M+H-H2O	C48H78O18	-2.52436	11.3579	0.000186831	0.00711429	-2.30746	0.202015	474676	2.3497e+06	263434	174237	593754	113454	980016	723163	1.47297e+06	3.39772e+06	1.93243e+06	2.82709e+06	2.62446e+06	1.84357e+06
7.69_298.1205n	297.113	7.69093	neg	(±)-Enterolactone	64734	Lignans, neolignans and related compounds	Furanoid lignans	Tetrahydrofuran lignans		C18165	56.1	82.8	M-H, M+FA-H	C18H18O4	-0.0287788	10.9512	7.36442e-05	0.00394984	-3.21566	0.107644	203975	1.8949e+06	131140	430476	229400	206650	106747	119438	2.15431e+06	1.62044e+06	1.49281e+06	1.22785e+06	1.86599e+06	3.008e+06
12.12_523.3628n	524.37	12.1176	pos	LysoPC(18:0)	HMDB0010384	Lipids and lipid-like molecules	Glycerophospholipids	Glycerophosphocholines	***	C04230	57.4	91	M+H, M+Na	C26H54NO7P	-1.97085	10.9128	0.00160769	0.0257302	-4.41519	0.0468701	89593.5	1.91153e+06	220924	88717.1	125372	7599.59	69775.8	25172.5	1.69145e+06	3.78707e+06	2.06179e+06	686026	1.88963e+06	1.35319e+06
13.17_310.2499n	311.257	13.1747	pos	9R-hydroxy-10E,12E-octadecadienoic acid, methyl ester	LMFA01050549	Lipids and lipid-like molecules	Fatty Acyls	Fatty Acids and Conjugates			53.5	73.9	M+H, M+NH4	C19H34O3	-3.01529	10.4198	0.00240437	0.033265	-5.56586	0.0211111	36846.4	1.74536e+06	78511.7	66471.7	29554.8	11065.9	22224.1	13250.1	2.74179e+06	3.19611e+06	1.66298e+06	1.03701e+06	462612	1.37164e+06
6.13_514.1487m/z	514.149	6.1293	pos	Neoacrimarine F	HMDB0031112	Organoheterocyclic compounds	Quinolines and derivatives	Benzoquinolines			38.9	0	M+H-H2O	C29H25NO9	-1.7197	10.3882	0.000104594	0.00499159	14.1293	17920	1.57745e+06	88.0272	952829	1.3057e+06	1.13791e+06	1.62805e+06	2.70523e+06	1.73498e+06	1.03932e-06	1.03932e-06	528.163	1.03932e-06	1.03932e-06	1.03932e-06
5.93_514.1486m/z	514.149	5.92915	pos	Dioxinoacrimarine A	HMDB0040769	Organoheterocyclic compounds	Quinolines and derivatives	Benzoquinolines			49.4	51.5	M+H	C29H23NO8	-2.03678	10.1427	0.000118409	0.00543632	11.2236	2391.41	1.50953e+06	631.233	928062	1.29336e+06	1.12755e+06	1.55789e+06	2.65537e+06	1.49498e+06	1.03932e-06	513.838	533.146	1063.72	1029.69	647.001
6.39_314.1157n	313.108	6.39082	neg	7,2'-Dihydroxy-6,8-dimethyl-4',5'-methylenedioxyflavan	LMPK12020250	Unclassified	Unclassified	Unclassified			48.6	47.1	M-H, M+FA-H	C18H18O5	0.748576	9.93889	3.3072e-05	0.00233483	-5.29948	0.0253921	36876.5	1.45228e+06	25299.7	38837.3	49608	35841.9	29238	42433.9	1.45644e+06	1.55235e+06	1.57198e+06	2.11827e+06	1.41291e+06	601742
5.13_310.1065m/z	310.107	5.12872	pos	Karanjin	LMPK12111542	Lipids and lipid-like molecules	Polyketides	Flavonoids			55.4	83.2	M+NH4	C18H12O4	-2.97309	9.75386	0.00139844	0.0236188	10.7897	1770.2	1.54673e+06	873.76	643564	554653	1.19179e+06	2.31314e+06	2.55265e+06	2.02457e+06	637.1	657.636	993.038	887.875	1090.08	976.834
1.19_120.0574n	121.065	1.18783	pos	p-Tolualdehyde	66526	Benzenoids	Benzene and substituted derivatives	Benzoyl derivatives	**	C06758	56	83.3	M+H, M+NH4, M+H-H2O	C8H8O	-0.592967	9.66115	0.0130798	0.0924315	1.64942	3.13708	2.66603e+06	849845	1.97179e+06	5.31908e+06	3.18901e+06	1.81749e+06	2.51889e+06	1.17991e+06	983109	846801	636122	1.11855e+06	677446	837042
12.63_354.2760n	355.283	12.6292	pos	2-Linoleoyl Glycerol	63032	Unclassified	Unclassified	Unclassified			57.7	95	M+H-H2O, M+H	C21H38O4	-2.87526	9.5927	0.00271101	0.035594	-5.33309	0.0248073	37848.6	1.52571e+06	108749	61220.1	38128.4	1755.45	8680.18	8558.52	1.79618e+06	1.74713e+06	3.11707e+06	825054	572530	1.09628e+06
5.54_487.2374m/z	487.237	5.54075	neg	7-Sulfocholic acid	LMST05020039	Lipids and lipid-like molecules	Steroids and steroid derivatives	Bile acids, alcohols and derivatives			48.3	48.5	M-H	C24H40O8S	0.49154	9.45508	0.00620598	0.0591372	-1.46717	0.361692	841895	2.32766e+06	718681	1.12348e+06	579850	700366	720860	1.20814e+06	3.50158e+06	2.52328e+06	3.38448e+06	828785	1.77514e+06	1.95268e+06
8.99_942.5191n	987.518	8.98518	neg	Soyasapogenol B 3-O-[a-L-rhamnosyl-(1->4)-b-D-galactosyl-(1->4)-b-D-glucuronide]	HMDB0041244	Lipids and lipid-like molecules	Prenol lipids	Terpene glycosides			43.4	18.9	M-H, M+FA-H	C48H78O18	0.282333	9.41456	0.000312736	0.00999482	-2.49468	0.17743	284889	1.60564e+06	137139	104720	339683	71004	608295	448493	842385	2.3133e+06	1.29953e+06	2.10241e+06	1.80706e+06	1.26915e+06
6.44_440.1938n	441.201	6.43687	pos	Diferuloylputrescine	HMDB0033468	Phenylpropanoids and polyketides	Cinnamic acids and derivatives	Hydroxycinnamic acids and derivatives	***		55.4	84	M+H, M+Na	C24H28N2O6	-2.14814	9.393	0.00612779	0.0586231	-10.0308	0.000955956	1490.65	1.55933e+06	793.375	455.677	1604.87	2078.01	1145.94	2866.01	986622	1.11803e+06	1.11578e+06	1.49348e+06	872049	3.77e+06
11.27_295.2624m/z	295.262	11.2658	pos	Methyl linoleate	89890	Lipids and lipid-like molecules	Fatty Acyls	Lineolic acids and derivatives			56.2	86.8	M+H	C19H34O2	-2.57133	9.37468	0.0102533	0.0794204	-4.22773	0.0533737	93113.1	1.74455e+06	56763.1	207919	71043.2	36487.9	155117	31348.4	931102	3.10998e+06	1.67636e+06	3.40972e+06	129945	1.21021e+06
12.07_300.2664n	299.259	12.0682	neg	xi-10-Hydroxyoctadecanoic acid	HMDB0037396	Lipids and lipid-like molecules	Fatty Acyls	Fatty acids and conjugates			46.1	32.9	M-H, M+FA-H	C18H36O3	-0.0196767	9.32988	0.00229125	0.0323833	-2.20364	0.217089	400228	1.84361e+06	1.38784e+06	591045	282451	19079.4	67417.7	53528.8	1.93328e+06	2.17537e+06	2.74827e+06	768356	1.35212e+06	2.08424e+06
6.36_338.1279m/z	338.128	6.35808	pos	(5,12,13-Triaza-indeno[1,2-b]anthracen-13-yl)-acetic acid ethyl ester	69101	Unclassified	Unclassified	Unclassified			36.4	0	M+H-H2O	C22H17N3O2	-2.52862	9.24414	0.0146665	0.0992391	12.9398	7856.94	1.66377e+06	211.758	355655	617439	938542	1.61706e+06	4.04948e+06	2.40442e+06	1.03932e-06	1.03932e-06	1.03932e-06	393.263	37.3041	839.978
5.48_322.1068m/z	322.107	5.48175	pos	20-Hydroxyrutacridone epoxide	HMDB0033521	Organoheterocyclic compounds	Quinolines and derivatives	Benzoquinolines			49.9	55.2	M+H-H2O	C19H17NO5	-1.72625	9.08093	0.0142653	0.0974853	13.2209	9547.73	1.61216e+06	168.852	495482	109258	1.2602e+06	1.60759e+06	3.74581e+06	2.4546e+06	0.0136462	1.03932e-06	210.92	1.03932e-06	1.03932e-06	802.181
10.38_414.2032n	415.21	10.3829	pos	Armillarin	HMDB0039380	Lipids and lipid-like molecules	Prenol lipids	Sesquiterpenoids			40	7.17	M+H, M+NH4, M+Na, M+K, M+H-H2O	C24H30O6	-2.51984	9.06748	0.000150451	0.00619216	-0.927677	0.525704	1.3812e+06	2.62733e+06	1.89296e+06	1.20264e+06	1.53586e+06	1.35868e+06	1.61779e+06	679264	2.27749e+06	2.4888e+06	3.00165e+06	2.79545e+06	2.31869e+06	2.88192e+06
5.11_308.0911m/z	308.091	5.11338	pos	Aristolodione	89113	Benzenoids	Phenols	Benzenediols			48.2	45.9	M+H	C18H13NO4	-1.91152	9.01153	0.0436576	0.186977	9.34915	652.189	1.79938e+06	2758.98	368068	2.11878e+06	567531	1.32856e+06	5.47915e+06	934185	1153.54	1306.61	2716.45	6650.61	1615.8	3110.88
10.84_392.2929n	391.286	10.8387	neg	3beta,7beta-Dihydroxy-5alpha-cholan-24-oic Acid	LMST04010039	Unclassified	Unclassified	Unclassified			44.8	28.7	M-H, M+FA-H	C24H40O4	0.625656	8.80016	0.00583027	0.0568715	-1.05965	0.479749	1.20453e+06	2.51075e+06	759422	1.59199e+06	870141	1.97241e+06	1.16417e+06	869050	2.49327e+06	2.97963e+06	2.4789e+06	1.70877e+06	1.67655e+06	3.72737e+06
13.91_141.1131m/z	141.113	13.915	pos	Methenamine	43250	Organoheterocyclic compounds	Triazinanes	1,3,5-triazinanes			55.9	88.9	M+H	C6H12N4	-2.53706	8.75846	0.00442488	0.0486703	0.215406	1.16103	9.11846e+06	7.85377e+06	9.0429e+06	8.54993e+06	8.73481e+06	8.78076e+06	9.31984e+06	1.02825e+07	8.23827e+06	7.01155e+06	8.01422e+06	8.25904e+06	7.274e+06	8.32555e+06
12.15_324.2888m/z	324.289	12.1505	pos	Safingol ( L-threo-sphinganine)	LMSP01080055	Lipids and lipid-like molecules	Sphingolipids	Sphingoid bases			50.7	62.2	M+Na	C18H39NO2	4.93805	8.69153	0.00102695	0.0196104	-2.70176	0.153705	215199	1.40008e+06	726952	349457	135332	12041.8	46893.3	20519.5	1.74284e+06	1.71748e+06	2.15389e+06	726387	796565	1.26329e+06
11.22_309.2415m/z	309.242	11.2185	pos	Annosquamosin B	HMDB0031379	Lipids and lipid-like molecules	Prenol lipids	Diterpenoids			54.8	80.7	M+H	C19H32O3	-2.92572	8.25972	0.000591591	0.0143996	-2.7292	0.150809	185396	1.22934e+06	105196	97595.1	153004	109060	453416	194109	1.3874e+06	1.7852e+06	1.07953e+06	1.65711e+06	403042	1.06379e+06
12.07_426.3487n	427.356	12.0684	pos	4α-formyl-4β-methyl-5α-cholesta-8,24-dien-3β-ol	HMDB0062387	Lipids and lipid-like molecules	Prenol lipids	Triterpenoids			49.8	57.1	M+H-H2O, M+H	C29H46O2	-2.51547	7.88711	0.000837904	0.0176434	-4.52416	0.0434602	42385.2	975265	154189	72549.9	23311.5	896.24	2178.85	1185.54	1.33271e+06	1.6014e+06	1.20126e+06	431233	833951	451041
5.07_161.0475n	162.055	5.06898	pos	3-Hydroxy-1H-quinolin-4-one	69078	Unclassified	Unclassified	Unclassified			41.3	17	M+H-H2O, M+H	C9H7NO2	-0.916695	7.81861	0.00137239	0.0233146	-1.54406	0.34292	489134	1.42638e+06	250312	171294	762806	294597	574252	881542	1.24561e+06	1.24434e+06	1.2555e+06	1.42819e+06	2.28549e+06	1.09914e+06
0.67_265.1111m/z	265.111	0.671783	pos	Thiamine	229	Organoheterocyclic compounds	Diazines	Pyrimidines and pyrimidine derivatives	**	C00378	52	67	M+H	C12H16N4OS	-2.38155	7.81234	0.00348234	0.0418737	1.57829	2.98616	1.545e+06	517386	1.04723e+06	2.1531e+06	1.17443e+06	2.17277e+06	1.96651e+06	755940	889608	442449	242661	472888	423354	633357
11.19_453.2844n	454.292	11.1872	pos	LysoPE(16:0/0:0)	HMDB0011503	Lipids and lipid-like molecules	Glycerophospholipids	Glycerophosphoethanolamines	***		55.5	81.6	M+H, M+Na, M+H-H2O	C21H44NO7P	-2.43705	7.57553	0.0113793	0.0847704	-3.01059	0.124086	150045	1.2092e+06	567881	152884	112875	15052.7	33299.9	18277.8	1.10553e+06	1.13347e+06	2.77861e+06	416489	963822	857304
10.68_439.2688n	440.276	10.6816	pos	LysoPE(15:0/0:0)	62289	Lipids and lipid-like molecules	Glycerophospholipids	Glycerophosphoethanolamines			57.7	93.3	M+H, M+Na	C20H42NO7P	-2.43193	7.50999	0.0157997	0.103021	-3.16015	0.111867	137099	1.22556e+06	471166	140880	132452	14833.1	45530.1	17731.1	853497	846304	3.0521e+06	652544	961911	986973
13.55_264.2446n	265.252	13.5525	pos	2E,13Z-Octadecadienal	LMFA06000234	Lipids and lipid-like molecules	Fatty Acyls	Fatty aldehydes			56.7	89.4	M+H-H2O, M+H	C18H32O	-2.62053	7.38715	0.00756339	0.0664424	-3.78578	0.0725049	72823.9	1.0044e+06	217067	144319	23973.1	35202.6	5949.07	10432.5	1.26062e+06	1.78314e+06	1.7314e+06	263382	365694	622166
6.39_376.1039m/z	376.104	6.39082	neg	Maculosine	68524	Unclassified	Unclassified	Unclassified			39.3	0	M+FA-H	C17H17NO6	0.447746	7.22311	2.27043e-06	0.000430783	-5.82058	0.0176942	12901	729109	13749.8	28742.5	14573.5	12285.4	2825.2	5229.41	748618	756286	781654	972479	706410	409205
10.79_308.1989n	307.192	10.7943	neg	16-A1-PhytoP	LMFA02030059	Lipids and lipid-like molecules	Fatty Acyls	Octadecanoids			51.2	59.7	M-H2O-H, M-H	C18H28O4	0.558084	7.18648	0.00239679	0.0332275	-1.04203	0.485645	753215	1.55096e+06	424793	808056	697999	693371	1.00356e+06	891507	1.25466e+06	2.26367e+06	1.14365e+06	1.20775e+06	1.57559e+06	1.86044e+06
6.39_314.1147n	315.122	6.38962	pos	7,2'-Dihydroxy-5,8-dimethyl-4',5'-methylenedioxyflavan	LMPK12020251	Unclassified	Unclassified	Unclassified			49.2	52.4	M+H-H2O, M+H	C18H18O5	-2.19856	6.91097	1.68669e-05	0.0014921	-6.39845	0.0118542	8096.78	683029	4431.46	9862.98	17266.1	6152.29	49.4029	10818.4	710517	669612	776912	949710	696548	294875
11.24_540.3311m/z	540.331	11.2359	neg	LysoPC(16:0)	HMDB0010382	Lipids and lipid-like molecules	Glycerophospholipids	Glycerophosphocholines	**	C04230	55.1	77.4	M+FA-H	C24H50NO7P	0.840348	6.8396	0.00232277	0.0326312	-5.0944	0.0292708	21902.9	748287	63781.9	10260.1	16492.6	4160.34	29094	7628.68	631235	1.39029e+06	709415	94187.7	1.04805e+06	616539
6.97_286.1311n	287.138	6.96748	pos	Difenoxuron	72824	Unclassified	Unclassified	Unclassified			39.3	2.14	M+H, M+Na, M+H-H2O	C16H18N2O3	-2.22924	6.77081	0.00110492	0.0203946	-0.768466	0.587041	993891	1.69305e+06	1.06418e+06	935337	1.13607e+06	802979	986465	1.03831e+06	1.76902e+06	1.93592e+06	1.39461e+06	1.53222e+06	2.24313e+06	1.28339e+06
12.48_292.2394n	293.247	12.4808	pos	9(Z),11(E),13(E)-Octadecatrienoic Acid methyl ester	45017	Unclassified	Unclassified	Unclassified			53.6	74.2	M+H, M+NH4	C19H32O2	-2.85122	6.72037	0.00606923	0.0582889	-5.87415	0.0170492	13150.4	771321	25274.5	27167.2	10482.6	2191.92	9042.12	4743.99	816081	1.75583e+06	811499	570459	186851	487204
10.13_473.3274m/z	473.327	10.1318	neg	(7E,22E)-(3S,6R)-6-hydroperoxy-9,10-seco-4,7,10(19),22-ergostatetraen-3-ol	LMST03010038	Unclassified	Unclassified	Unclassified			44.7	25.5	M+FA-H	C28H44O3	0.312393	6.51451	0.0013207	0.0227832	-2.05386	0.240839	213376	885971	313141	551553	140704	51982.2	165343	57535.4	1.10407e+06	556625	1.08293e+06	541136	1.30643e+06	724629
7.69_360.1090m/z	360.109	7.69093	neg	Hippeastrine	67045	Unclassified	Unclassified	Unclassified			39.4	0	M+FA-H	C17H17NO5	0.414731	6.38711	3.58456e-06	0.000571481	-2.26767	0.207665	143695	691955	109457	261144	162541	146054	90858.6	92114.5	740719	616292	624812	551510	692519	925877
9.30_912.5091n	911.502	9.29568	neg	28-[Glucosyl-(1->6)-glucosyl]oleanolic acid 3-arabinoside	HMDB0036362	Lipids and lipid-like molecules	Prenol lipids	Terpene glycosides			41.9	11.9	M-H, M+FA-H	C47H76O17	0.925052	5.96937	0.00102817	0.0196143	-2.83281	0.140358	91302.1	650493	44032.8	31094.8	109776	16200.6	206557	140151	330491	1.03366e+06	440016	935316	719210	444265
12.80_354.2760n	355.283	12.7954	pos	MG(18:2(9Z,12Z)/0:0/0:0)	HMDB0011568	Lipids and lipid-like molecules	Fatty Acyls	Lineolic acids and derivatives	***		57	92.3	M+H-H2O, M+H	C21H38O4	-2.90909	5.9684	0.000505626	0.0130411	-5.0069	0.0311009	17147.5	551352	62470.5	21438.7	13258.8	518.963	2449.24	2748.77	818274	542438	901203	348046	256397	441751
0.04_388.1036n	371.1	0.0357833	pos	Eszopiclone	HMDB0014546	Organoheterocyclic compounds	Pyrrolopyrazines	Cyclopyrrolones			49.8	71.4	M+H-H2O, M+H	C17H17ClN6O3	-3.88835	5.91385	0.00783952	0.0680645	0.185068	1.13687	4.84179e+06	4.25887e+06	4.81093e+06	4.74682e+06	4.47642e+06	4.92349e+06	4.80074e+06	5.29234e+06	4.30393e+06	3.79982e+06	4.71901e+06	4.48786e+06	3.94936e+06	4.29326e+06
11.20_328.2604n	329.268	11.2031	pos	MG(0:0/16:1(9Z)/0:0)	HMDB0011534	Lipids and lipid-like molecules	Glycerolipids	Monoradylglycerols			51.9	65.9	M+H, M+NH4, M+Na	C19H36O4	-2.9275	5.78846	2.70089e-05	0.00200946	-3.2284	0.106698	54710.1	512759	66434.6	51950.2	66675.6	34997.8	63809	44393.2	595076	660895	679491	313047	448577	379466
10.97_457.3302m/z	457.33	10.9695	pos	3beta,12alpha-Dihydroxy-5beta-cholestan-26-oic acid	LMST04030055	Unclassified	Unclassified	Unclassified			55.7	84.3	M+Na	C27H46O4	3.21775	5.77349	3.03602e-06	0.000518935	-3.4425	0.0919824	45671.3	496522	87878.2	98048.2	45442.5	9561.6	22663	10434.4	589463	417837	431594	362293	654289	523658
0.84_306.9990m/z	306.999	0.836783	neg	(R)-Mevalonic acid-5-pyrophosphate	HMDB0001981	Organic oxygen compounds	Organic oxoanionic compounds	Organic pyrophosphates			40	2.8	M-H	C6H14O10P2	0.290245	5.7678	0.0312287	0.154341	-1.5009	0.353332	368128	1.04188e+06	90231.2	289439	296940	303979	521538	706641	923775	1.23116e+06	2.04222e+06	1.06677e+06	113568	873754
13.22_333.2390m/z	333.239	13.2246	pos	(R)-2-Hydroxysterculic acid	HMDB0031060	Lipids and lipid-like molecules	Fatty Acyls	Fatty alcohols			38.8	1.1	M+Na	C19H34O3	-3.15564	5.73904	0.00233732	0.0327158	-6.24828	0.0131547	6890.21	523783	19236.8	12871.9	6207.85	1.03932e-06	2252.13	772.601	879335	909079	527745	285989	149251	391298
13.55_315.2885m/z	315.288	13.5525	pos	19-hydroxy-nonadecanoic acid	LMFA01050072	Lipids and lipid-like molecules	Fatty Acyls	Fatty Acids and Conjugates			51.3	63.1	M+H	C19H38O3	-2.89368	5.71681	0.0050138	0.0520913	-4.36808	0.0484258	27360.3	564994	100654	55545.6	7790.94	1.03932e-06	1.03932e-06	171.703	756669	980846	917262	110840	317065	307284
5.59_352.1172m/z	352.117	5.58568	pos	Ochratoxin B	HMDB0029401	Phenylpropanoids and polyketides	Ochratoxins and related substances	Unclassified			56.7	90	M+H-H2O	C20H19NO6	-2.0118	5.6213	0.00556915	0.055336	13.7874	14139.1	559625	39.58	202026	301895	340945	518371	1.25488e+06	739638	6.19366	2.0721	4.13532	1.03932e-06	2.02767	223.051
12.07_481.3157n	482.323	12.0684	pos	LysoPE(18:0/0:0)	HMDB0011130	Lipids and lipid-like molecules	Glycerophospholipids	Glycerophosphoethanolamines			56.6	88.2	M+H, M+Na	C23H48NO7P	-2.29666	5.55915	1.44683e-06	0.000320136	-3.62776	0.0808976	36804	454946	114327	38223.4	38325.1	3835.57	17517.8	8595.61	462458	576512	541901	419504	324901	404397
12.23_324.2291n	347.218	12.2331	pos	methyl 15-hydroperoxy-9Z,12Z,16E-octadecatrienoate	74464	Lipids and lipid-like molecules	Fatty Acyls	Fatty Acids and Conjugates			49.6	55.6	M+H, M+NH4, M+Na	C19H32O4	-2.96507	5.55224	0.00207546	0.030415	-5.13236	0.0285106	14265.2	500348	4593.9	4523.74	19766.8	7427.81	32886.4	16392.8	661237	934817	547556	447312	97398.9	313766
6.44_440.1950n	439.188	6.44178	neg	7-Acetoxy-7,8-dihydrochlorovulone II	LMFA03120057	Unclassified	Unclassified	Unclassified			39.4	26	M-H, M+FA-H	C23H33ClO6	-3.50404	5.45806	0.0257104	0.137362	-6.09297	0.0146498	9067.16	618927	5212.99	12478.1	13646.6	5326.84	10691	7047.46	321042	408638	374712	575902	269040	1.76423e+06
5.90_218.2109m/z	218.211	5.90102	pos	Lauric acid	LMFA01010012	Lipids and lipid-like molecules	Fatty Acyls	Fatty acids and conjugates	**	C02679	44.5	27.6	M+NH4	C12H24O2	-2.6708	5.43802	2.31479e-06	0.00043333	3.4834	11.1843	423155	37834.7	546330	352673	420630	451112	366077	402106	7345.39	22420.2	6354.83	177874	5595.62	7417.84
5.93_148.0753m/z	148.075	5.92915	pos	INDOLE-3-CARBINOL	44445	Organoheterocyclic compounds	Indoles and derivatives	Indoles			51.9	63.7	M+H	C9H9NO	-2.4854	5.3825	0.00788262	0.0683569	-1.10654	0.464407	421968	908617	164471	199375	493727	353385	550902	769950	1.27296e+06	793139	513824	873072	1.18031e+06	818405
7.67_298.1198n	299.127	7.67248	pos	Infectocaryone	LMPK12120418	Lipids and lipid-like molecules	Polyketides	Flavonoids			52.4	67.7	M+H, M+NH4, M+H-H2O	C18H18O4	-2.4002	5.26164	0.000321357	0.0101463	-3.22085	0.107257	48776.2	454759	33293.1	115989	57738.3	40379	19959.2	25298.8	437683	375098	371290	243414	525589	775479
11.95_326.2447n	344.279	11.9541	pos	8-methoxy-13-hydroxy-9,11-octadecadienoic acid	LMFA01080002	Lipids and lipid-like molecules	Fatty Acyls	Fatty Acids and Conjugates			53.3	74.7	M+H, M+Na, M+NH4	C19H34O4	-3.24198	5.18428	0.000244844	0.00851847	-3.38742	0.0955618	41751.1	436902	43791.9	36760.9	49187.9	17803.6	68345.4	34617.1	554746	668301	359189	524670	206966	307542
9.29_796.4589n	797.466	9.29483	pos	Saponin E	HMDB0035958	Lipids and lipid-like molecules	Prenol lipids	Terpene glycosides			47.5	42.8	M+H, M+Na, M+H-H2O	C42H68O14	-2.57943	5.08299	0.0314804	0.155045	-2.87142	0.136652	91029.9	666145	41584.3	33885.6	143361	4211.26	242211	80926.4	278655	775834	355404	1.747e+06	445601	394377
6.24_514.1851m/z	514.185	6.24428	pos	Acrimarine H	93262	Organoheterocyclic compounds	Quinolines and derivatives	Benzoquinolines			42.8	22.5	M+H	C30H27NO7	-1.79362	5.06307	0.00912828	0.0745682	38.7332	4.56926e+11	474894	1.03932e-06	152625	224214	290752	402735	1.11499e+06	664055	1.03932e-06	1.03932e-06	1.03932e-06	1.03932e-06	1.03932e-06	1.03932e-06
5.89_322.0969m/z	322.097	5.8853	pos	N-(1-Deoxy-b-D-fructopyranosyl) (R)C(S)S-alliin	HMDB0040829	Organic acids and derivatives	Carboxylic acids and derivatives	Amino acids, peptides, and analogues			42.6	29.5	M+H-H2O	C12H21NO8S	4.04967	4.96252	0.00106913	0.0200399	13.0163	8284.89	400899	48.3892	142717	303082	337823	367444	784971	469357	11.1848	1.03932e-06	240.437	19.0341	1.03932e-06	19.6787
10.14_456.3228n	457.33	10.1403	pos	Norselic acid B	LMST01040191	Lipids and lipid-like molecules	Sterol Lipids	Sterols			50.1	62.2	M+H-H2O, M+H	C29H44O4	-2.51861	4.94873	0.00146452	0.0242272	-1.97534	0.254311	132284	520169	189469	281076	100774	57200	103228	61959.2	683676	338182	543523	299038	814082	442512
11.61_344.2786m/z	344.279	11.6065	pos	Ceriporic acid A	LMFA01170126	Lipids and lipid-like molecules	Fatty Acyls	Fatty Acids and Conjugates			44.4	29.5	M+NH4	C19H34O4	-2.89573	4.86529	0.000863397	0.0178308	-3.44578	0.0917733	37311.9	406566	6968.3	10833	37710.9	14127.1	119974	34258.5	437356	599981	330511	597410	96560.7	377577
13.96_426.3487n	427.356	13.9647	pos	24-vinyloxy-cholest-5,23Z-dien-3beta-ol	LMST01010285	Unclassified	Unclassified	Unclassified			51.4	65.1	M+H-H2O, M+H	C29H46O2	-2.52656	4.85993	0.00113701	0.0207495	-3.86584	0.0685908	26599.3	387797	93353.3	55055.4	9325.27	1.03932e-06	1861.75	1.03932e-06	478800	467217	523884	81639	558719	216521
10.79_308.1982n	309.205	10.7912	pos	9-B1-PhytoP	LMFA02030025	Lipids and lipid-like molecules	Fatty Acyls	Octadecanoids			55.3	82.6	M+H-H2O, M+H	C18H28O4	-1.71764	4.8505	0.0146933	0.099334	-0.868752	0.54762	510143	931563	247343	324945	444294	353977	1.03674e+06	653561	902343	1.27192e+06	724544	941097	777774	971698
5.30_354.0965m/z	354.097	5.30493	pos	Acenocoumarol	HMDB0015487	Phenylpropanoids and polyketides	Coumarins and derivatives	Hydroxycoumarins			46.7	39.8	M+H	C19H15NO6	-1.88572	4.7426	0.000299041	0.00971667	10.8911	1899.05	337283	177.606	195281	227622	221506	440548	582329	356412	1.03932e-06	1.03932e-06	485.222	1.03932e-06	171.132	409.284
11.53_321.2657n	322.273	11.5349	pos	Anandamide (18:3, n-3)	LMFA08040007	Lipids and lipid-like molecules	Fatty Acyls	Fatty amides			43.7	26	M+H-H2O, M+H	C20H35NO2	-3.47165	4.73168	0.0384285	0.173764	-1.37367	0.385909	297722	771483	238807	360672	296009	59499.7	577868	253475	487136	1.43671e+06	668431	1.0381e+06	119769	878746
10.69_438.2629m/z	438.263	10.6934	neg	PE(15:0/0:0)	LMGP02050031	Lipids and lipid-like molecules	Glycerophospholipids	Glycerophosphoethanolamines			45.8	31.5	M-H	C20H42NO7P	0.594574	4.72848	0.022814	0.127547	-3.38029	0.0960356	47919	498971	159370	55309.2	46201.3	5211.17	15295.3	6126.67	255913	323478	1.32002e+06	282398	409064	402958
9.23_457.3302m/z	457.33	9.22927	pos	3alpha,12alpha-Dihydroxy-5beta-cholestan-26-oic acid	LMST04030056	Unclassified	Unclassified	Unclassified			55.2	81.5	M+Na	C27H46O4	3.19488	4.70897	1.00779e-05	0.00107486	-1.6826	0.31152	139023	446274	173949	197028	125788	128057	124725	84592.1	496544	476889	564464	409829	328376	401540
12.02_325.2364m/z	325.236	12.0202	pos	13-hydroxy-9-methoxy-10-oxooctadec-11-enoic acid	LMFA02000288	Lipids and lipid-like molecules	Fatty Acyls	Octadecanoids			55.1	83.5	M+H-H2O	C19H34O5	-2.66383	4.68299	0.00149968	0.0245912	-4.90714	0.0333276	11841.6	355308	3748.85	6131.82	15355.1	6647.57	26754	12412.1	427617	650258	355239	391198	70011.7	237526
8.23_407.2109m/z	407.211	8.2266	neg	Darifenacin	HMDB0014639	Benzenoids	Benzene and substituted derivatives	Diphenylmethanes			38.1	6.4	M-H2O-H	C28H30N2O2	-4.72196	4.62977	0.0055834	0.0553874	-1.65341	0.317889	164598	517785	66204.6	123076	136369	171073	282193	208673	888996	609811	618804	354964	241938	392200
10.91_306.2187n	307.226	10.9065	pos	5-Androstene-3b,16b,17a-triol	HMDB0000523	Lipids and lipid-like molecules	Steroids and steroid derivatives	Androstane steroids			54.3	79.1	M+H-H2O, M+H	C19H30O3	-2.49188	4.61551	0.00859274	0.0718129	-1.3939	0.380535	232398	610715	101500	95506.7	192941	142036	563736	298670	675341	832890	482438	828111	254459	591050
6.97_286.1320n	285.125	6.97227	neg	Levcromakalim	69162	Unclassified	Unclassified	Unclassified			39.2	0	M-H, M+FA-H	C16H18N2O3	0.831785	4.52085	0.00112081	0.0205493	-0.913396	0.530934	351469	661983	331037	325272	380687	294580	378313	398925	660295	807986	536252	597668	898811	470885
5.34_271.1436m/z	271.144	5.33605	pos	Dihydroisolysergic acid II	2262	Unclassified	Unclassified	Unclassified			40.3	6.09	M+H	C16H18N2O2	-1.78133	4.51156	0.00899813	0.0739237	-1.24931	0.420649	261691	622113	111131	133961	245763	221097	367785	490411	353785	784100	458633	727331	460326	948504
12.48_269.2468m/z	269.247	12.4808	pos	17-hydroxy-heptadecanoic acid	LMFA01050053	Lipids and lipid-like molecules	Fatty Acyls	Fatty Acids and Conjugates			57.1	92.1	M+H-H2O	C17H34O3	-2.54595	4.511	0.0339345	0.161948	-1.96896	0.255436	147097	575867	272725	423200	55945.5	43925.7	45646.6	41141.7	414105	1.20084e+06	868629	564498	238100	169028
[truncated: 874 more rows]

## Sheet: ZYP+ vs. Model
ID	m/z	Retention time (min)	Ion mode	Metabolites	Compound ID	Super Class	Class	Sub Class	level	kegg	Score	Fragmentation Score	Adducts	Formula	Mass Error (ppm)	VIP	P-value	adj.P-value	log2(FC)	FC	average(ZYP-high dose)	average(Model)	ZYP_high dose 1	ZYP_high dose 2	ZYP_high dose 3	ZYP_high dose 4	ZYP_high dose 5	ZYP_high dose 6	Model 1	Model 2	Model 3	Model 4	Model 5	Model 6
[truncated: 733 more rows]

[truncated: 1 more sheets: ZYP+ vs. ZYP-]
